# Supplementary material for: (2E)-3-[4-(Dimethyl­amino)­phen­yl]-1-(4-fluoro­phen­yl)prop-2-en-1-one
Source: Acta Crystallogr Sect E Struct Rep Online. 2011 Jan 8;67(Pt 2):o313–4. doi: 10.1107/S1600536811000377 (PMC3051752; doi:10.1107/S1600536811000377)
Supplement: Supplementary file 2 [file e-67-0o313-Isup2.hkl]

# 
# h,k,l, Fc-squared, Fo-squared, sigma(Fo-squared) and status flag 
# 
data_I
_shelx_title ' hsy725 in P2(1)/c' 
_shelx_refln_list_code          4 
_shelx_F_calc_maximum       64.16 
_exptl_crystal_F_000       568.00 
_reflns_d_resolution_high  0.7898 
 
loop_ 
 _symmetry_equiv_pos_as_xyz 
 'x, y, z' 
 '-x, y+1/2, -z+1/2' 
 '-x, -y, -z' 
 'x, -y-1/2, z-1/2' 
 
_cell_length_a    12.8334 
_cell_length_b    12.3560 
_cell_length_c     9.3922 
_cell_angle_alpha  90.000 
_cell_angle_beta  105.965 
_cell_angle_gamma  90.000 
 
_shelx_F_squared_multiplier     1.000 
 
loop_ 
 _refln_index_h 
 _refln_index_k 
 _refln_index_l 
 _refln_F_squared_calc 
 _refln_F_squared_meas 
 _refln_F_squared_sigma 
 _refln_observed_status 
   2   0   0     4116.23     3652.11     21.67 o 
   3   0   0        0.02        0.99      0.49 o 
   4   0   0     1009.78      940.21      6.64 o 
   5   0   0        1.72        1.52      0.29 o 
   6   0   0      134.83      109.88      1.23 o 
   7   0   0        0.57       -0.08      0.49 o 
   8   0   0        4.84        5.14      0.53 o 
   9   0   0       20.56       17.64      0.78 o 
  10   0   0       10.70       10.13      0.22 o 
  11   0   0       58.88       54.82      0.74 o 
  12   0   0        0.62        0.75      0.53 o 
  13   0   0       76.27       84.34      0.82 o 
  14   0   0        0.28        1.08      0.39 o 
  15   0   0        0.00        0.00      0.21 o 
   1   1   0       50.09       75.17      0.53 o 
   2   1   0      131.10      130.20      2.45 o 
   3   1   0       73.58       75.54      1.07 o 
   4   1   0      299.37      341.68      4.09 o 
   5   1   0      308.82      302.67      1.12 o 
   6   1   0        3.34        3.50      0.35 o 
   7   1   0       24.20       21.49      0.58 o 
   8   1   0        9.21        8.17      0.43 o 
   9   1   0        9.15        8.87      0.45 o 
  10   1   0        4.90        4.91      0.15 o 
  11   1   0        8.39        9.79      0.24 o 
  12   1   0       60.59       55.56      0.57 o 
  13   1   0        8.49       11.58      0.33 o 
  14   1   0        0.16        1.40      0.17 o 
  15   1   0        0.03       -0.02      0.15 o 
   0   2   0       50.78       51.94      0.58 o 
   2   2   0     1704.56     1760.79     20.38 o 
   3   2   0     1579.79     1667.63     39.25 o 
   4   2   0      366.99      348.51      1.48 o 
   5   2   0       21.98       19.91      0.37 o 
   6   2   0      596.09      598.82      8.49 o 
   7   2   0     1137.49     1086.77     14.87 o 
   8   2   0       19.53       16.92      0.54 o 
   9   2   0        3.07        3.26      0.45 o 
  10   2   0       10.47       10.72      0.20 o 
  11   2   0        0.62        1.50      0.23 o 
  12   2   0       16.36       14.90      0.36 o 
  13   2   0        0.05        0.16      0.41 o 
  14   2   0        1.55        2.00      0.16 o 
  15   2   0        0.61        0.51      0.23 o 
   1   3   0      186.53      186.98      0.88 o 
   2   3   0       15.11       18.79      0.49 o 
   3   3   0      221.22      267.14      1.21 o 
   4   3   0      232.65      220.10      0.90 o 
   5   3   0      498.09      554.85      1.68 o 
   6   3   0      124.63      132.45      1.16 o 
   7   3   0        2.36        3.00      0.31 o 
   8   3   0       25.32       25.54      0.88 o 
   9   3   0        9.78       11.91      0.47 o 
  10   3   0        3.11        1.99      0.19 o 
  11   3   0        0.78        0.80      0.23 o 
  12   3   0        6.64        5.53      0.33 o 
  13   3   0        4.54        5.15      0.53 o 
  14   3   0        0.79        0.85      0.15 o 
  15   3   0        0.04        0.10      0.13 o 
   0   4   0      628.62      628.57      2.63 o 
   1   4   0      857.19      798.60      1.62 o 
   2   4   0       45.85       57.56      0.68 o 
   3   4   0      329.74      345.48      1.25 o 
   4   4   0       34.98       43.25      1.03 o 
   5   4   0     1218.20     1365.65      9.25 o 
   6   4   0       44.79       48.38      1.01 o 
   7   4   0       33.00       34.27      1.03 o 
   8   4   0       80.16       78.75      1.77 o 
   9   4   0        0.00       -0.22      0.32 o 
  10   4   0        0.01        0.30      0.35 o 
  11   4   0        1.82        2.33      0.23 o 
  12   4   0        0.25        0.27      0.33 o 
  13   4   0        2.38        1.03      0.41 o 
  14   4   0        0.09        0.27      0.16 o 
   1   5   0       45.60       51.00      0.59 o 
   2   5   0       16.71       16.83      0.30 o 
   3   5   0       46.73       63.64      0.82 o 
   4   5   0        0.18        1.71      0.44 o 
   5   5   0      143.89      153.23      1.16 o 
   6   5   0       25.29       26.58      0.68 o 
   7   5   0      119.17      124.51      2.22 o 
   8   5   0        3.47        1.97      0.86 o 
   9   5   0        0.95        0.51      0.26 o 
  10   5   0        1.98        1.26      0.21 o 
  11   5   0        0.03       -0.01      0.26 o 
  12   5   0        0.97        0.54      0.28 o 
  13   5   0        0.02       -0.08      0.25 o 
  14   5   0        0.03        0.15      0.12 o 
   0   6   0      413.07      449.64      3.39 o 
   1   6   0       24.42       31.26      0.73 o 
   2   6   0      452.36      523.44      1.77 o 
   3   6   0      124.29      125.75      1.41 o 
   4   6   0      273.30      261.75      1.85 o 
   5   6   0        1.81        0.61      0.32 o 
   6   6   0       22.73       20.44      1.15 o 
   7   6   0       23.11       27.80      1.27 o 
   8   6   0        1.06        1.11      0.29 o 
   9   6   0        6.30        4.19      0.33 o 
  10   6   0        0.05       -0.07      0.22 o 
  11   6   0        3.44        3.03      0.24 o 
  12   6   0        0.55        0.43      0.16 o 
  13   6   0        1.55        1.93      0.13 o 
  14   6   0        0.01       -0.12      0.21 o 
   1   7   0      149.90      145.23      1.72 o 
   2   7   0       27.15       29.12      0.75 o 
   3   7   0      285.29      300.30      1.63 o 
   4   7   0      103.15      108.55      4.50 o 
   5   7   0        1.98        3.17      0.78 o 
   6   7   0        3.58        3.04      0.86 o 
   7   7   0        1.97        0.61      0.28 o 
   8   7   0       24.03       23.89      0.58 o 
   9   7   0        1.54        0.73      0.27 o 
  10   7   0        7.37        7.33      0.22 o 
  11   7   0        1.05        1.10      0.23 o 
  12   7   0        0.63        0.20      0.15 o 
  13   7   0        0.14        0.10      0.12 o 
   0   8   0       24.45       20.35      1.07 o 
   1   8   0       21.21       24.04      0.61 o 
   2   8   0        3.31        6.92      0.54 o 
   3   8   0       48.94       49.04      1.03 o 
   4   8   0        7.84        9.82      1.09 o 
   5   8   0       91.45       96.11      2.92 o 
   6   8   0       87.49       91.80      5.26 o 
   7   8   0       14.64       13.55      1.67 o 
   8   8   0        0.38        1.03      0.37 o 
   9   8   0        7.91        6.83      0.41 o 
  10   8   0       32.60       31.77      0.56 o 
  11   8   0        1.62        1.58      0.17 o 
  12   8   0        0.44        0.17      0.13 o 
  13   8   0        0.05        0.00      0.21 o 
   1   9   0       40.63       37.26      1.44 o 
   2   9   0      238.21      253.94      9.52 o 
   3   9   0      183.65      176.92      1.87 o 
   4   9   0       70.38       62.94      0.49 o 
   5   9   0       40.39       44.91      0.66 o 
   6   9   0        1.56        1.02      0.21 o 
   7   9   0        0.19        0.04      0.20 o 
   8   9   0        1.30        2.14      0.25 o 
   9   9   0       10.43       11.57      0.33 o 
  10   9   0        9.92        9.80      0.33 o 
  11   9   0        3.18        4.37      0.28 o 
  12   9   0        0.38        0.15      0.11 o 
   0  10   0      149.42      137.38      0.95 o 
   1  10   0       56.43       54.81      0.45 o 
   2  10   0       79.30       71.34      0.42 o 
   3  10   0       26.68       30.03      0.32 o 
   4  10   0       42.36       41.08      0.42 o 
   5  10   0        7.58        6.12      0.23 o 
   6  10   0        0.42       -0.02      0.19 o 
   7  10   0        0.23        0.15      0.20 o 
   8  10   0        1.62        1.40      0.23 o 
   9  10   0        5.63        5.91      0.26 o 
  10  10   0        0.00        0.42      0.14 o 
  11  10   0        0.92        1.40      0.14 o 
  12  10   0        0.15        0.37      0.16 o 
   1  11   0        0.14       -0.06      0.23 o 
   2  11   0       75.34       67.80      0.51 o 
   3  11   0       16.21       14.59      0.30 o 
   4  11   0        0.99        0.75      0.18 o 
   5  11   0        0.14        0.16      0.17 o 
   6  11   0        0.77        0.53      0.17 o 
   7  11   0        0.35        0.04      0.20 o 
   8  11   0        1.13        1.43      0.35 o 
   9  11   0        0.13        0.36      0.14 o 
  10  11   0        4.07        4.81      0.29 o 
  11  11   0        0.12        0.21      0.16 o 
   0  12   0        3.97        4.73      0.37 o 
   1  12   0        2.07        1.77      0.23 o 
   2  12   0        0.26        0.60      0.23 o 
   3  12   0        6.14        4.86      0.35 o 
   4  12   0        0.01        0.10      0.22 o 
   5  12   0        0.05       -0.01      0.22 o 
   6  12   0        0.23        0.06      0.22 o 
   7  12   0        0.01       -0.12      0.25 o 
   8  12   0        0.41       -0.01      0.17 o 
   9  12   0        0.00       -0.03      0.19 o 
   1  13   0        3.75        4.03      0.23 o 
   2  13   0       10.25        8.56      0.26 o 
   3  13   0        3.61        4.13      0.23 o 
   4  13   0        0.29        0.40      0.19 o 
   5  13   0        4.92        5.59      0.22 o 
   6  13   0        2.08        2.88      0.25 o 
   7  13   0        0.68        0.86      0.25 o 
   8  13   0        0.93        1.40      0.25 o 
   0  14   0        3.20        2.67      0.29 o 
   1  14   0        1.30        1.04      0.19 o 
   2  14   0        2.73        2.10      0.20 o 
   3  14   0        1.53        1.86      0.19 o 
   4  14   0        3.50        4.81      0.21 o 
   6  14   0        0.09       -0.12      0.21 o 
   1  15   0        0.92        0.88      0.15 o 
   2  15   0        0.97        0.99      0.21 o 
 -15   1   1        0.02        1.12      0.15 o 
 -14   1   1       10.14       12.28      0.74 o 
 -13   1   1        7.14        7.38      0.53 o 
 -12   1   1        0.01        0.30      0.18 o 
 -11   1   1        1.37        1.44      0.14 o 
 -10   1   1        3.01        3.43      0.17 o 
  -9   1   1        0.08        0.00      0.39 o 
  -8   1   1       14.54        9.46      0.46 o 
  -7   1   1      188.54      185.18      1.69 o 
  -6   1   1       84.68       74.52      1.88 o 
  -5   1   1       24.94       18.18      0.28 o 
  -4   1   1      316.68      296.33      1.17 o 
  -3   1   1       71.78       75.94      0.95 o 
  -2   1   1     2973.02     2749.97     50.33 o 
  -1   1   1      183.17      148.32      0.65 o 
   0   1   1      125.57      113.99      0.70 o 
   1   1   1     1503.51     1484.18     13.16 o 
   2   1   1     1023.27     1063.71      3.13 o 
   3   1   1      402.82      375.48      1.76 o 
   4   1   1      913.70      969.21      9.37 o 
   5   1   1       51.38       60.26      1.50 o 
   6   1   1       20.04       23.50      0.50 o 
   7   1   1       85.14       85.39      0.87 o 
   8   1   1        3.00        2.38      0.39 o 
   9   1   1        4.44        6.01      0.80 o 
  10   1   1       15.72       11.96      0.29 o 
  11   1   1      114.98      119.09      0.77 o 
  12   1   1        1.56        1.35      0.28 o 
  13   1   1        1.22        1.66      0.17 o 
  14   1   1        0.05        0.05      0.14 o 
 -15   2   1        3.52        4.04      0.15 o 
 -14   2   1       15.94       22.16      0.49 o 
 -13   2   1        1.47        1.71      0.40 o 
 -12   2   1       12.83       14.16      0.26 o 
 -11   2   1        2.49        3.03      0.15 o 
 -10   2   1        3.28        2.25      0.16 o 
  -9   2   1        0.55        1.40      0.44 o 
  -8   2   1       20.97       18.89      0.55 o 
  -7   2   1       22.68       20.09      0.36 o 
  -6   2   1      597.83      632.45      1.94 o 
  -5   2   1        1.97        0.50      0.24 o 
  -4   2   1        7.02        3.51      0.30 o 
  -3   2   1      730.12      763.20      3.04 o 
   0   2   1       21.04       17.56      0.33 o 
   1   2   1        0.79        1.44      0.37 o 
   2   2   1      322.37      313.60      3.70 o 
   3   2   1      232.45      178.84      2.48 o 
   4   2   1      166.70      135.02      0.77 o 
   5   2   1       75.19       61.99      1.23 o 
   6   2   1       20.90       22.34      0.48 o 
   7   2   1       53.68       49.84      0.88 o 
   8   2   1        1.70        2.37      0.32 o 
   9   2   1       21.45       17.82      0.36 o 
  10   2   1       31.36       30.15      0.34 o 
  11   2   1        9.97       12.40      0.63 o 
  12   2   1        4.56        2.24      0.35 o 
  13   2   1        1.99        1.30      0.17 o 
  14   2   1        0.07        0.10      0.13 o 
  15   2   1        0.05       -0.16      0.16 o 
 -15   3   1        1.02        1.33      0.12 o 
 -14   3   1        1.33        1.13      0.27 o 
 -13   3   1        3.13        4.39      0.31 o 
 -12   3   1        0.10        0.40      0.24 o 
 -11   3   1        0.32        0.35      0.24 o 
 -10   3   1        0.67        0.63      0.17 o 
  -9   3   1        6.80        8.61      0.70 o 
  -8   3   1        1.80        1.23      0.26 o 
  -7   3   1        7.14        7.99      0.35 o 
  -6   3   1       77.18       86.41      0.70 o 
  -5   3   1      152.96      158.85      1.65 o 
  -4   3   1       78.50       91.35      0.78 o 
  -3   3   1      164.72      159.16      1.87 o 
  -2   3   1     3487.65     3534.09     11.98 o 
  -1   3   1     1986.24     1918.15      3.08 o 
   0   3   1        7.47        5.31      0.43 o 
   2   3   1      697.34      622.91     16.12 o 
   3   3   1     1320.52     1308.91      3.03 o 
   4   3   1      337.07      376.52      1.21 o 
   5   3   1      260.08      280.15      1.48 o 
   6   3   1      198.30      223.58      2.04 o 
   7   3   1        0.49        1.16      0.41 o 
   8   3   1       54.53       54.25      0.81 o 
   9   3   1       32.27       32.89      0.41 o 
  10   3   1       12.85       10.51      0.30 o 
  11   3   1       26.32       26.92      0.47 o 
  12   3   1        0.33        0.16      0.25 o 
  13   3   1        0.31        0.55      0.16 o 
  14   3   1        0.10       -0.02      0.17 o 
 -15   4   1        0.01        0.24      0.14 o 
 -14   4   1        0.40        0.49      0.33 o 
 -13   4   1        0.05        0.00      0.29 o 
 -12   4   1        1.31        1.65      0.24 o 
 -11   4   1        1.29        1.04      0.31 o 
 -10   4   1        3.11        2.09      0.21 o 
  -9   4   1      128.95      126.54     11.74 o 
  -8   4   1        1.74        0.56      0.39 o 
  -7   4   1      144.01      132.36      4.87 o 
  -6   4   1       15.70       18.24      0.54 o 
  -5   4   1      144.87      200.04     25.99 o 
  -4   4   1       14.96       15.49      0.45 o 
  -3   4   1      305.94      297.16      6.93 o 
  -2   4   1      893.47      907.42      2.22 o 
  -1   4   1      147.92      182.13      0.76 o 
   0   4   1      479.00      542.89      2.88 o 
   1   4   1        1.52        0.86      0.49 o 
   2   4   1      219.04      215.05      1.19 o 
   3   4   1      342.27      380.12      7.85 o 
   4   4   1      548.30      521.69      8.18 o 
   5   4   1      306.71      315.50     18.87 o 
   6   4   1      165.89      156.40      9.97 o 
   7   4   1        0.59        0.45      0.43 o 
   8   4   1        0.57       -0.08      0.53 o 
   9   4   1        1.80        2.03      0.23 o 
  10   4   1       24.94       22.14      0.33 o 
  11   4   1       10.04        8.19      0.49 o 
  12   4   1        1.36        2.12      0.20 o 
  13   4   1        0.00        0.29      0.25 o 
  14   4   1        1.21        1.39      0.13 o 
 -15   5   1        0.01        0.00      0.21 o 
 -14   5   1        0.00       -0.04      0.21 o 
 -12   5   1        1.44        1.29      0.27 o 
 -11   5   1        7.13        6.81      0.25 o 
 -10   5   1       11.36        9.51      0.40 o 
  -9   5   1       39.15       32.65      0.39 o 
  -8   5   1       11.82       16.21      0.59 o 
  -7   5   1        0.57        5.23      3.72 o 
  -6   5   1      255.06      281.84     12.85 o 
  -5   5   1      124.96      126.62      5.16 o 
  -4   5   1        8.31       11.08      0.47 o 
  -3   5   1       26.52       16.51      0.46 o 
  -2   5   1      146.87      134.93      1.00 o 
  -1   5   1      150.55      156.53      1.23 o 
   0   5   1     1237.80     1246.97      2.54 o 
   1   5   1      351.21      375.22      1.38 o 
   2   5   1      607.70      641.32     14.45 o 
   3   5   1       39.39       42.85      1.85 o 
   4   5   1       42.40       45.82      3.13 o 
   5   5   1       10.08       11.17      0.50 o 
   6   5   1       11.51       10.53      0.74 o 
   7   5   1       61.87       71.41      2.88 o 
   8   5   1        6.13        6.95      0.37 o 
   9   5   1        1.45        1.77      0.23 o 
  10   5   1        2.46        1.23      0.27 o 
  11   5   1        0.08        0.04      0.23 o 
  12   5   1        0.01       -0.04      0.29 o 
  13   5   1        3.26        4.22      0.29 o 
  14   5   1        0.08        0.16      0.16 o 
 -14   6   1        0.02        0.00      0.14 o 
 -13   6   1        0.57        0.44      0.37 o 
 -12   6   1        0.10        0.00      0.23 o 
 -11   6   1        2.90        2.03      0.24 o 
 -10   6   1        0.49       -0.02      0.20 o 
  -9   6   1       11.85       12.56      0.37 o 
  -8   6   1        6.66        6.02      0.45 o 
  -7   6   1       12.19       13.83      0.58 o 
  -6   6   1       20.72       19.19      0.60 o 
  -5   6   1        1.02        1.57      0.39 o 
  -4   6   1       30.80       23.14      1.60 o 
  -3   6   1       24.08       23.20      0.48 o 
  -2   6   1        3.59        6.91      0.42 o 
  -1   6   1      139.48      132.80      0.89 o 
   0   6   1       37.51       39.40      0.72 o 
   1   6   1      103.44      121.80      1.28 o 
   2   6   1      231.65      273.64      1.93 o 
   3   6   1      441.36      500.48      5.28 o 
   4   6   1       79.14       90.29      1.04 o 
   5   6   1        9.33        7.37      0.51 o 
   6   6   1       15.95       13.62      0.63 o 
   7   6   1        0.67        0.58      0.62 o 
   8   6   1       24.96       20.56      0.45 o 
   9   6   1       13.20       10.93      0.33 o 
  10   6   1        1.73        1.58      0.35 o 
  11   6   1        0.65        0.45      0.20 o 
  12   6   1        0.00        0.01      0.16 o 
  13   6   1        0.94        0.81      0.17 o 
 -14   7   1        0.00        0.08      0.21 o 
 -13   7   1        0.07       -0.14      0.17 o 
 -12   7   1        4.89        3.96      0.47 o 
 -11   7   1        0.05        0.37      0.22 o 
 -10   7   1        2.20        1.91      0.23 o 
  -9   7   1        8.84        7.14      0.37 o 
  -8   7   1        2.60        2.00      0.26 o 
  -7   7   1       30.41       37.31      0.55 o 
  -6   7   1       38.38       40.87      1.38 o 
  -5   7   1        1.90        1.92      0.37 o 
  -4   7   1      230.85      225.71      2.20 o 
  -3   7   1      180.82      171.11      1.36 o 
  -2   7   1       11.45       11.74      0.42 o 
  -1   7   1       28.57       21.68      0.94 o 
   0   7   1        0.26       -0.02      0.33 o 
   1   7   1      441.30      515.92      2.91 o 
   2   7   1        2.38        1.27      0.33 o 
   3   7   1       21.41       25.56      0.63 o 
   4   7   1        8.35       11.23      0.53 o 
   5   7   1        4.02        5.85      0.64 o 
   6   7   1       28.27       30.24      1.15 o 
   9   7   1        7.42        8.76      0.49 o 
  10   7   1        1.94        1.22      0.20 o 
  11   7   1        0.14        0.11      0.17 o 
  12   7   1        0.02       -0.15      0.19 o 
  13   7   1        0.01       -0.08      0.13 o 
 -13   8   1        0.00        0.02      0.14 o 
 -12   8   1        0.02        0.00      0.25 o 
 -11   8   1        1.04        0.83      0.17 o 
 -10   8   1        5.37        5.11      0.26 o 
  -9   8   1        1.97        2.76      0.33 o 
  -8   8   1        0.70        2.01      0.45 o 
  -7   8   1        0.24        1.48      0.41 o 
  -6   8   1       17.63       12.42      0.45 o 
  -5   8   1       55.53       53.53      1.15 o 
  -4   8   1       31.72       37.53      0.71 o 
  -3   8   1       68.97       64.35      1.12 o 
  -2   8   1        1.09        1.53      0.48 o 
  -1   8   1        6.94        6.83      0.60 o 
   0   8   1       15.06       14.48      0.50 o 
   1   8   1       49.71       59.89      1.04 o 
   2   8   1       87.47       92.79      1.79 o 
   3   8   1       83.71       93.86      0.94 o 
   4   8   1       26.95       27.51      0.64 o 
   5   8   1        3.31        2.10      0.66 o 
   6   8   1        7.93        4.68      0.31 o 
   7   8   1        0.00        0.03      0.25 o 
   8   8   1        2.44        2.24      0.28 o 
   9   8   1       12.34       10.12      0.32 o 
  10   8   1        0.03        0.12      0.18 o 
  11   8   1        0.33       -0.05      0.14 o 
  12   8   1        0.03       -0.21      0.21 o 
 -13   9   1        0.06        0.33      0.16 o 
 -12   9   1        0.25        0.10      0.16 o 
 -11   9   1        0.08        0.39      0.19 o 
 -10   9   1        2.87        2.75      0.25 o 
  -9   9   1        2.29        2.07      0.26 o 
  -8   9   1        0.13        0.22      0.29 o 
  -7   9   1       18.31       17.83      1.27 o 
  -6   9   1       57.09       56.22      1.17 o 
  -5   9   1       20.49       25.54      0.39 o 
  -4   9   1       58.68       62.74      0.51 o 
  -3   9   1        7.28        7.61      0.99 o 
  -2   9   1        6.10        6.58      0.95 o 
  -1   9   1        7.27        6.77      0.71 o 
   0   9   1       10.05        8.84      0.71 o 
   1   9   1       35.71       36.31      1.40 o 
   2   9   1        3.15        1.44      0.62 o 
   3   9   1        0.38       -0.95      0.95 o 
   4   9   1        3.38        3.08      0.21 o 
   5   9   1        8.11        9.28      0.25 o 
   6   9   1        3.43        4.70      0.38 o 
   7   9   1       23.07       20.28      0.36 o 
   8   9   1       10.87       12.36      0.37 o 
   9   9   1        2.22        3.63      0.20 o 
  10   9   1        0.19        0.16      0.16 o 
  11   9   1        0.23        0.36      0.17 o 
 -12  10   1        2.18        2.63      0.58 o 
 -11  10   1        3.27        2.06      0.17 o 
 -10  10   1        0.10        0.23      0.17 o 
  -9  10   1        3.81        4.52      0.76 o 
  -8  10   1        2.36        2.60      0.25 o 
  -7  10   1        0.17        0.25      0.23 o 
  -6  10   1        0.08       -0.08      0.25 o 
  -5  10   1       41.43       33.72      0.44 o 
  -4  10   1       82.58       83.37      0.65 o 
  -3  10   1       18.82       16.52      0.26 o 
  -2  10   1       68.41       62.42      0.40 o 
  -1  10   1       19.93       21.22      0.78 o 
   0  10   1       13.75       13.69      0.29 o 
   1  10   1        0.06        0.21      0.33 o 
   2  10   1       40.18       42.01      0.44 o 
   3  10   1       42.36       41.35      0.44 o 
   4  10   1       49.64       48.98      0.47 o 
   5  10   1        0.04       -0.04      0.22 o 
   6  10   1        5.93        5.15      0.23 o 
   8  10   1       23.21       19.95      0.33 o 
   9  10   1       27.25       26.82      0.35 o 
  10  10   1        2.07        1.72      0.19 o 
  11  10   1        0.06        0.02      0.11 o 
 -11  11   1        1.74        2.34      0.21 o 
 -10  11   1        0.03        0.01      0.14 o 
  -9  11   1        0.30        0.34      0.19 o 
  -8  11   1        0.26       -0.04      0.29 o 
  -7  11   1        0.54        0.45      0.27 o 
  -6  11   1        0.65        0.33      0.27 o 
  -5  11   1        0.01        0.20      0.19 o 
  -4  11   1      111.91      110.91      0.62 o 
  -3  11   1       60.88       56.60      0.50 o 
  -2  11   1       17.67       16.68      0.32 o 
  -1  11   1        1.13        1.30      0.66 o 
   0  11   1       37.98       36.85      0.49 o 
   1  11   1       41.31       38.25      0.58 o 
   2  11   1        1.69        2.12      0.31 o 
   3  11   1        0.99        1.22      0.23 o 
   4  11   1        1.73        1.19      0.23 o 
   5  11   1        3.19        2.62      0.19 o 
   6  11   1        0.93        0.29      0.18 o 
   7  11   1        2.44        2.91      0.43 o 
   8  11   1        1.06        1.15      0.29 o 
   9  11   1        3.32        2.81      0.20 o 
  10  11   1        0.54        0.85      0.13 o 
 -10  12   1        0.22        0.78      0.16 o 
  -9  12   1        0.88        1.54      0.33 o 
  -7  12   1        0.87        0.49      0.33 o 
  -6  12   1        2.71        3.50      0.37 o 
  -5  12   1        0.03        0.08      0.33 o 
  -4  12   1       12.12       13.51      0.51 o 
  -3  12   1        9.41        7.62      0.26 o 
  -2  12   1       50.81       51.49      1.19 o 
  -1  12   1       39.93       36.71      1.07 o 
   0  12   1       40.29       37.08      1.07 o 
   1  12   1       84.50       87.74      0.57 o 
   2  12   1        4.22        3.22      0.47 o 
   3  12   1        3.78        3.64      0.23 o 
   4  12   1        0.33        0.20      0.22 o 
   5  12   1        1.12        1.16      0.23 o 
   6  12   1        3.98        4.44      0.33 o 
   7  12   1        0.21        0.21      0.25 o 
   8  12   1        3.40        3.05      0.21 o 
   9  12   1        0.66        0.99      0.21 o 
  -8  13   1        0.26        0.45      0.21 o 
  -7  13   1        0.93        1.48      0.25 o 
  -6  13   1        1.98        2.63      0.33 o 
  -5  13   1        4.33        4.77      0.33 o 
  -4  13   1        0.23        0.12      0.29 o 
  -3  13   1        0.14        0.02      0.20 o 
  -2  13   1        0.07       -0.01      0.20 o 
  -1  13   1        8.87       10.79      0.41 o 
   0  13   1       18.07       16.58      0.30 o 
   1  13   1       12.76       13.63      0.29 o 
   2  13   1        4.50        4.18      0.23 o 
   3  13   1        1.88        1.79      0.20 o 
   4  13   1        2.86        2.62      0.20 o 
   5  13   1        0.17       -0.16      0.25 o 
   7  13   1        0.84        1.41      0.33 o 
   8  13   1        1.30        2.01      0.21 o 
  -7  14   1        0.51        0.82      0.25 o 
  -5  14   1        0.95        0.82      0.25 o 
  -4  14   1        0.31        0.16      0.25 o 
  -3  14   1        0.54        0.16      0.29 o 
  -2  14   1        0.81        0.62      0.29 o 
  -1  14   1        3.56        3.90      0.19 o 
   0  14   1        0.14        0.19      0.19 o 
   1  14   1        0.00        0.11      0.19 o 
   2  14   1        0.16        0.25      0.17 o 
   3  14   1        0.03       -0.02      0.16 o 
   4  14   1        0.51        0.29      0.25 o 
   5  14   1        0.16        0.25      0.21 o 
   6  14   1        0.44        0.04      0.21 o 
  -3  15   1        0.38        0.79      0.16 o 
  -2  15   1        0.15       -0.04      0.21 o 
  -1  15   1        0.57        0.62      0.25 o 
   0  15   1        0.00        0.04      0.21 o 
   1  15   1        0.37        0.58      0.21 o 
   2  15   1        0.13        0.29      0.21 o 
 -16   0   2        9.09       10.44      0.21 o 
 -14   0   2        6.42        8.51      0.49 o 
 -13   0   2        4.37        3.64      0.21 o 
 -12   0   2        5.09        4.32      0.21 o 
 -11   0   2        3.78        4.35      0.21 o 
 -10   0   2        0.75        1.27      0.58 o 
  -9   0   2       10.24        9.99      0.70 o 
  -8   0   2      109.74       97.62      1.32 o 
  -7   0   2       38.56       34.71      1.91 o 
  -6   0   2       25.77       28.05      0.48 o 
  -5   0   2       57.71       66.12      0.61 o 
  -4   0   2      715.35      732.63      3.08 o 
  -2   0   2      171.39      224.48      1.60 o 
  -1   0   2      436.52      389.29      1.97 o 
   0   0   2      424.51      369.76      1.85 o 
   1   0   2      339.82      341.38      1.60 o 
   2   0   2     3394.52     3134.97     28.25 o 
   3   0   2       47.50       71.46      1.15 o 
   4   0   2     1392.00     1515.24      8.78 o 
   5   0   2      141.44      130.19      1.11 o 
   6   0   2       35.02       40.30      0.84 o 
   7   0   2       31.55       29.58      0.58 o 
   8   0   2        1.88        1.34      0.36 o 
   9   0   2       93.46       84.54      1.36 o 
  10   0   2       47.80       46.34      1.15 o 
  11   0   2        3.65        2.84      0.33 o 
  12   0   2        0.46        1.52      0.33 o 
  13   0   2        0.91        1.40      0.29 o 
  14   0   2        0.12        0.04      0.25 o 
 -16   1   2        0.86        1.36      0.16 o 
 -15   1   2        3.94        5.80      0.37 o 
 -14   1   2        2.38        3.87      0.84 o 
 -13   1   2        0.58        0.76      0.16 o 
 -12   1   2        0.89        1.70      0.14 o 
 -11   1   2        0.03        0.11      0.15 o 
 -10   1   2       30.76       25.80      0.67 o 
  -9   1   2       50.85       44.70      0.77 o 
  -8   1   2        7.37        7.05      0.45 o 
  -7   1   2      123.93      109.88      0.96 o 
  -6   1   2       83.35       85.88      1.72 o 
  -5   1   2       46.36       62.41      0.56 o 
  -4   1   2      157.52      156.49      3.45 o 
  -2   1   2     3070.32     2689.59     21.42 o 
   0   1   2      844.01      876.01      3.64 o 
   1   1   2     1053.61      960.11     12.52 o 
   2   1   2      250.61      251.47      0.97 o 
   3   1   2        4.54        2.27      1.03 o 
   4   1   2     1009.95     1033.32      1.98 o 
   5   1   2      227.09      253.19      1.04 o 
   6   1   2       47.67       58.68      0.68 o 
   7   1   2        2.36        2.56      0.23 o 
   8   1   2       45.25       37.11      0.65 o 
   9   1   2        2.06        2.01      0.51 o 
  10   1   2      135.52      130.02      1.77 o 
  11   1   2       23.11       21.80      0.47 o 
  12   1   2        3.82        3.60      0.23 o 
  13   1   2        0.17        0.49      0.19 o 
 -16   2   2        0.00        0.29      0.16 o 
 -15   2   2        0.00        0.58      0.33 o 
 -14   2   2        0.01        0.45      0.37 o 
 -13   2   2        0.71        1.02      0.20 o 
 -12   2   2        0.61        0.61      0.15 o 
 -11   2   2        1.69        2.32      0.16 o 
 -10   2   2       25.86       24.51      0.47 o 
  -9   2   2       71.70       72.06      1.60 o 
  -8   2   2       60.34       50.86      0.79 o 
  -7   2   2      159.30      155.50      1.11 o 
  -6   2   2      255.09      242.33      1.10 o 
  -5   2   2       97.91       99.80      0.80 o 
  -4   2   2     2192.55     2058.56      2.52 o 
  -3   2   2     3695.17     3313.69     32.98 o 
  -1   2   2       48.98       76.08      0.53 o 
   0   2   2      155.97      154.97      0.83 o 
   1   2   2      607.51      558.50      2.55 o 
   2   2   2        6.97       10.03      0.32 o 
   3   2   2      113.27      107.59      0.71 o 
   4   2   2     1011.44      971.50      2.78 o 
   5   2   2       56.99       76.23      0.82 o 
   6   2   2        2.02        1.49      0.29 o 
   7   2   2       67.71       63.85      0.76 o 
   8   2   2       35.17       32.81      0.66 o 
   9   2   2      155.17      140.43      0.90 o 
  10   2   2       13.99       16.96      0.31 o 
  11   2   2       10.85       10.03      0.28 o 
  12   2   2        0.63        0.92      0.17 o 
  13   2   2        0.12        0.08      0.29 o 
  14   2   2        0.01       -0.16      0.16 o 
 -15   3   2        1.13        1.68      0.33 o 
 -14   3   2        1.12        1.74      0.23 o 
 -13   3   2        0.42        0.51      0.18 o 
 -12   3   2        0.52        0.04      0.19 o 
 -11   3   2        4.11        3.91      0.17 o 
 -10   3   2       15.94       14.10      0.22 o 
  -9   3   2        4.66        4.88      0.37 o 
  -8   3   2      388.91      366.93      4.15 o 
  -7   3   2       15.80       10.31      0.37 o 
  -6   3   2       23.25       26.95      0.46 o 
  -5   3   2      168.98      171.44      1.35 o 
  -4   3   2      311.35      337.85      3.60 o 
  -3   3   2        6.72       12.44      6.07 o 
  -2   3   2      698.24      632.79     22.70 o 
  -1   3   2      213.17      195.33      5.53 o 
   0   3   2       40.41       36.38      1.30 o 
   1   3   2       30.51       29.77      0.66 o 
   2   3   2        2.02        1.37      0.35 o 
   3   3   2      451.02      471.37      1.63 o 
   4   3   2     1604.03     1633.59      2.39 o 
   5   3   2      708.04      780.82     10.65 o 
   6   3   2        2.43        2.82      0.31 o 
   7   3   2        8.81        7.98      0.53 o 
   8   3   2        5.27        5.31      0.47 o 
   9   3   2      142.95      130.90      1.48 o 
  10   3   2       30.65       28.47      0.50 o 
  11   3   2        1.24        1.65      0.20 o 
  12   3   2        3.37        3.35      0.18 o 
  13   3   2        0.40        0.33      0.33 o 
  14   3   2        0.25        0.08      0.14 o 
 -15   4   2        0.28        0.25      0.17 o 
 -14   4   2        0.07        0.29      0.37 o 
 -13   4   2        0.01        0.00      0.33 o 
 -12   4   2        0.01        0.04      0.31 o 
 -11   4   2       10.71        9.10      0.25 o 
 -10   4   2       10.66        9.76      0.21 o 
  -9   4   2        0.98        0.45      0.37 o 
  -8   4   2       24.11       28.18      0.64 o 
  -7   4   2       14.50       15.10      0.52 o 
  -6   4   2       36.18       39.06      1.91 o 
  -5   4   2        8.08        6.32      0.41 o 
  -4   4   2        0.15        0.78      0.39 o 
  -3   4   2        9.18        9.29      0.40 o 
  -2   4   2       74.97       95.91      0.77 o 
  -1   4   2      103.83      105.93      2.43 o 
   0   4   2     1895.40     2102.00      3.09 o 
   1   4   2      315.29      358.57      1.81 o 
   2   4   2      651.81      775.03      8.35 o 
   3   4   2       99.56       67.59      1.46 o 
   4   4   2        0.16        0.35      0.42 o 
   5   4   2      251.46      234.76     11.06 o 
   6   4   2       45.88       50.28      2.01 o 
   7   4   2        0.82        0.92      0.51 o 
   8   4   2       19.95       18.41      1.40 o 
   9   4   2        6.65        4.94      0.39 o 
  10   4   2        4.55        5.80      0.30 o 
  11   4   2        0.48        0.20      0.16 o 
  12   4   2        4.85        6.01      0.19 o 
  13   4   2        1.34        1.56      0.25 o 
  14   4   2        0.01       -0.04      0.16 o 
 -15   5   2        0.03        0.12      0.12 o 
 -14   5   2        0.71        0.86      0.33 o 
 -13   5   2        0.24       -0.07      0.23 o 
 -12   5   2        0.02        0.12      0.33 o 
 -11   5   2        0.99        0.20      0.22 o 
 -10   5   2        2.98        1.98      0.23 o 
  -9   5   2        0.25        0.11      0.21 o 
  -8   5   2        0.00       -0.23      0.39 o 
  -7   5   2       21.47       22.60      1.34 o 
  -6   5   2       15.99       16.71      0.62 o 
  -5   5   2        9.15        7.07      1.17 o 
  -4   5   2        1.27       -0.13      0.51 o 
  -3   5   2      833.77      768.47      2.67 o 
  -2   5   2      123.07      134.49      0.99 o 
  -1   5   2      476.77      532.91      5.49 o 
   0   5   2      158.01      196.14      1.15 o 
   1   5   2      141.97      145.59      1.93 o 
   2   5   2     1382.95     1626.98      6.64 o 
   3   5   2        1.75        2.18      0.42 o 
   4   5   2        3.52        2.36      0.43 o 
   5   5   2        2.02        4.69      0.50 o 
   6   5   2        2.88        1.88      0.66 o 
   7   5   2        0.26       -0.49      0.66 o 
   8   5   2        3.25        1.87      0.80 o 
   9   5   2        3.56        3.38      0.34 o 
  10   5   2        6.94        6.16      0.36 o 
  11   5   2        0.39        0.33      0.23 o 
  12   5   2        0.48        0.43      0.20 o 
  13   5   2        0.03       -0.08      0.12 o 
 -14   6   2        0.23        0.16      0.29 o 
 -13   6   2        2.33        2.46      0.22 o 
 -12   6   2        4.04        2.31      0.25 o 
 -11   6   2        0.78        1.05      0.24 o 
 -10   6   2        5.47        4.89      0.27 o 
  -9   6   2        0.00        0.44      0.22 o 
  -8   6   2        0.62        0.95      0.49 o 
  -7   6   2        1.52        0.96      0.39 o 
  -6   6   2       32.16       29.12      0.70 o 
  -5   6   2       49.59       46.85      0.69 o 
  -4   6   2      140.54      147.48      2.30 o 
  -3   6   2       80.70       75.34      0.88 o 
  -2   6   2       31.71       27.74      0.49 o 
  -1   6   2       34.84       43.63      0.67 o 
   0   6   2      736.30      819.62      1.83 o 
   1   6   2      284.07      359.63      1.68 o 
   2   6   2        1.32        1.70      0.40 o 
   3   6   2       62.26       75.92      5.37 o 
   4   6   2       57.68       53.09      1.11 o 
   5   6   2       31.04       29.48      0.99 o 
   6   6   2        7.79        7.03      0.74 o 
   7   6   2       21.73       22.33      1.03 o 
   8   6   2       12.90       11.51      0.90 o 
   9   6   2       10.06        7.16      0.47 o 
  10   6   2        1.85        2.34      0.30 o 
  11   6   2        0.86        0.76      0.17 o 
  12   6   2        0.04        0.04      0.14 o 
  13   6   2        1.13        1.23      0.16 o 
 -14   7   2        0.07       -0.01      0.14 o 
 -13   7   2        2.21        2.44      0.20 o 
 -12   7   2        0.32        0.25      0.22 o 
 -11   7   2       11.67       11.44      0.30 o 
 -10   7   2        6.64        5.93      0.42 o 
  -9   7   2       32.52       35.26      0.66 o 
  -8   7   2       22.53       26.86      0.35 o 
  -7   7   2        0.38        0.12      0.53 o 
  -6   7   2        4.27        6.29      0.45 o 
  -5   7   2        3.84        4.41      0.48 o 
  -4   7   2       22.03       22.26      0.54 o 
  -3   7   2       14.18       10.34      0.48 o 
  -2   7   2        0.44        2.95      0.49 o 
  -1   7   2      203.20      240.79      1.50 o 
   0   7   2      142.79      158.19      1.78 o 
   1   7   2       27.47       34.19      0.56 o 
   2   7   2       25.46       24.56      0.59 o 
   3   7   2      104.24      103.00      1.42 o 
   4   7   2       84.98       78.82      1.34 o 
   5   7   2       72.81       65.66      1.10 o 
   6   7   2        0.31        0.24      0.36 o 
   7   7   2       40.18       51.57      0.97 o 
   8   7   2       15.82       16.49      0.58 o 
   9   7   2        3.94        1.93      0.26 o 
  10   7   2        0.92        0.43      0.25 o 
  11   7   2        0.58        1.05      0.20 o 
  12   7   2        3.31        2.98      0.43 o 
 -13   8   2        0.15        0.04      0.16 o 
 -12   8   2        0.57        0.54      0.15 o 
 -11   8   2        3.50        4.08      0.23 o 
 -10   8   2        0.03        0.05      0.18 o 
  -9   8   2        1.91        2.50      0.27 o 
  -8   8   2        0.24        0.03      0.26 o 
  -7   8   2        0.15        0.36      0.32 o 
  -6   8   2      255.68      249.79      6.76 o 
  -5   8   2      110.31      101.00      2.14 o 
  -4   8   2      186.95      163.58      4.50 o 
  -3   8   2       60.90       64.39      1.89 o 
  -2   8   2        3.22        2.68      0.74 o 
  -1   8   2       24.11       26.29      0.67 o 
   0   8   2       26.80       29.71      1.13 o 
   1   8   2        4.84        5.82      0.55 o 
   2   8   2       66.41       72.41      0.83 o 
   3   8   2       28.47       23.74      0.61 o 
   4   8   2        5.32        5.73      0.49 o 
   5   8   2        1.31        1.14      0.35 o 
   6   8   2        0.87        0.36      0.26 o 
   7   8   2      158.68      151.85      0.78 o 
   8   8   2        4.09        5.26      0.45 o 
   9   8   2       10.18        9.75      0.30 o 
  10   8   2        1.41        2.11      0.23 o 
  11   8   2        0.05       -0.04      0.17 o 
  12   8   2        0.16       -0.16      0.16 o 
 -13   9   2        1.73        1.22      0.13 o 
 -12   9   2        0.00        0.00      0.16 o 
 -11   9   2        0.18        0.50      0.14 o 
 -10   9   2        0.04        0.12      0.15 o 
  -9   9   2        0.74        0.45      0.23 o 
  -8   9   2        9.69        8.83      0.68 o 
  -7   9   2       74.91       73.28      0.61 o 
  -6   9   2       74.70       76.09      1.46 o 
  -5   9   2      144.05      137.31      0.86 o 
  -4   9   2       53.66       52.06      0.73 o 
  -3   9   2       98.45       96.72      2.06 o 
  -2   9   2        0.07       -0.58      0.86 o 
  -1   9   2       22.67       26.17      0.92 o 
   0   9   2        0.21        0.08      0.95 o 
   1   9   2       13.15       11.97      1.03 o 
   2   9   2       21.30       21.48      0.46 o 
   3   9   2       17.79       19.06      0.39 o 
   4   9   2        7.94        7.03      0.33 o 
   5   9   2        8.37        7.76      0.44 o 
   6   9   2       75.60       73.56      0.58 o 
   7   9   2        0.06        0.64      0.26 o 
   8   9   2        2.22        2.56      0.23 o 
   9   9   2        0.03        0.08      0.23 o 
  10   9   2        0.05        0.03      0.21 o 
  11   9   2        0.03       -0.04      0.15 o 
 -12  10   2        0.97        0.86      0.13 o 
 -11  10   2        0.29        0.38      0.16 o 
 -10  10   2        0.12        0.06      0.19 o 
  -9  10   2        0.35        0.29      0.23 o 
  -8  10   2        0.14        0.05      0.25 o 
  -7  10   2        0.13       -0.14      0.25 o 
  -6  10   2       17.31       14.81      0.35 o 
  -5  10   2       24.85       24.23      0.99 o 
  -4  10   2        1.65        2.04      0.25 o 
  -3  10   2       20.93       17.81      0.33 o 
  -2  10   2       26.91       24.10      0.35 o 
  -1  10   2       25.87       30.88      0.53 o 
   0  10   2       78.49       70.15      0.74 o 
   1  10   2       43.57       38.32      0.62 o 
   2  10   2        8.84        9.97      0.29 o 
   3  10   2        7.63        6.86      0.28 o 
   4  10   2        1.15        1.04      0.20 o 
   5  10   2        5.40        4.59      0.29 o 
   7  10   2       13.96       12.37      0.49 o 
   8  10   2        0.01        0.25      0.33 o 
   9  10   2        0.31        0.22      0.19 o 
  10  10   2        0.06        0.08      0.25 o 
 -11  11   2        1.08        1.16      0.14 o 
 -10  11   2        0.01        0.12      0.25 o 
  -9  11   2        1.16        1.35      0.18 o 
  -8  11   2        3.06        4.32      0.21 o 
  -7  11   2        0.62       -0.14      0.25 o 
  -6  11   2        2.79        2.96      0.27 o 
  -5  11   2        7.24        6.28      0.29 o 
  -4  11   2        2.50        1.97      0.25 o 
  -3  11   2        9.17        9.83      0.45 o 
  -2  11   2        1.11        0.49      0.33 o 
  -1  11   2       92.82       85.98      0.82 o 
   0  11   2        0.88        0.58      0.33 o 
   1  11   2        9.34       10.96      0.29 o 
   2  11   2       20.85       22.24      0.33 o 
   3  11   2        1.04        0.76      0.22 o 
   4  11   2        0.36        0.39      0.23 o 
   5  11   2        2.66        3.50      0.37 o 
   6  11   2        0.11        0.04      0.33 o 
   7  11   2        9.86        9.21      0.37 o 
   8  11   2        0.00        0.12      0.25 o 
   9  11   2        0.23        0.35      0.16 o 
  -9  12   2        0.81        1.31      0.18 o 
  -8  12   2        1.70        1.78      0.19 o 
  -7  12   2        0.03       -0.05      0.22 o 
  -6  12   2        2.15        1.81      0.33 o 
  -5  12   2        6.34        6.46      0.41 o 
  -3  12   2        0.16       -0.16      0.33 o 
  -2  12   2        7.96        9.50      0.41 o 
  -1  12   2       16.74       14.31      0.45 o 
   0  12   2        5.91        4.28      0.37 o 
   1  12   2        8.62        7.90      0.37 o 
   2  12   2        6.58        6.13      0.25 o 
   3  12   2        0.36        0.07      0.22 o 
   4  12   2        0.25       -0.01      0.22 o 
   5  12   2        0.04       -0.08      0.29 o 
   6  12   2        0.14        0.21      0.29 o 
   7  12   2        3.38        2.47      0.29 o 
   8  12   2        1.58        1.00      0.16 o 
  -8  13   2        2.51        3.87      0.33 o 
  -7  13   2        1.51        1.85      0.37 o 
  -6  13   2        0.08        0.08      0.29 o 
  -5  13   2        0.39        0.16      0.33 o 
  -4  13   2        2.15        2.26      0.33 o 
  -3  13   2        0.22       -0.04      0.33 o 
  -2  13   2        0.49        1.03      0.33 o 
  -1  13   2        1.11        1.19      0.33 o 
   0  13   2        2.54        2.63      0.33 o 
   1  13   2        4.82        5.55      0.33 o 
   2  13   2        0.64        0.78      0.29 o 
   3  13   2        0.05        0.08      0.29 o 
   4  13   2        0.03       -0.21      0.29 o 
   5  13   2        1.61        1.32      0.29 o 
   6  13   2        1.00        0.25      0.25 o 
   7  13   2        0.00        0.00      0.19 o 
  -7  14   2        0.39        0.33      0.25 o 
  -6  14   2        0.61        0.82      0.29 o 
  -5  14   2        0.03        0.12      0.33 o 
  -4  14   2        0.03       -0.08      0.29 o 
  -3  14   2        0.19        0.08      0.29 o 
  -2  14   2        0.11        0.21      0.29 o 
  -1  14   2        4.70        4.36      0.33 o 
   0  14   2        4.89        6.78      0.33 o 
   1  14   2        1.43        2.39      0.29 o 
   2  14   2        2.47        2.18      0.29 o 
   3  14   2        0.50        1.15      0.25 o 
   4  14   2        2.42        3.25      0.25 o 
   5  14   2        0.64        0.49      0.16 o 
  -4  15   2        0.00       -0.16      0.16 o 
  -3  15   2        1.90        2.26      0.25 o 
  -2  15   2        6.78        8.14      0.29 o 
  -1  15   2       10.34       12.01      0.29 o 
   0  15   2        0.34        0.12      0.21 o 
   1  15   2        0.08       -0.16      0.21 o 
   2  15   2        0.30        0.04      0.21 o 
 -16   1   3        0.21        0.78      0.16 o 
 -15   1   3        0.22        0.70      0.33 o 
 -14   1   3        0.10        0.40      0.18 o 
 -13   1   3        0.63        0.67      0.14 o 
 -12   1   3        1.05        1.70      0.16 o 
 -11   1   3        1.10        0.38      0.13 o 
 -10   1   3       70.50       64.02      1.24 o 
  -9   1   3       49.72       47.67      0.79 o 
  -8   1   3        8.03        6.47      0.33 o 
  -7   1   3      171.11      176.65      0.94 o 
  -6   1   3       12.07        7.35      0.32 o 
  -5   1   3     2061.63     1931.00      4.37 o 
  -4   1   3      209.91      175.43      1.01 o 
  -3   1   3      372.25      352.09      2.06 o 
  -2   1   3        5.96       11.01      0.35 o 
  -1   1   3     1709.00     1655.95     24.92 o 
   0   1   3       38.89       36.68      0.76 o 
   1   1   3      692.77      673.12      2.20 o 
   2   1   3      827.03      779.06      3.00 o 
   3   1   3      774.03      806.40      5.41 o 
   4   1   3       41.31       44.02      1.28 o 
   5   1   3       75.50       60.45      0.68 o 
   6   1   3       34.82       33.24      0.72 o 
   7   1   3        0.67        0.31      0.30 o 
   8   1   3      315.82      313.01      2.45 o 
   9   1   3        5.85        6.40      0.29 o 
  10   1   3        4.21        3.07      0.26 o 
  11   1   3        0.44        0.42      0.22 o 
  12   1   3        0.19       -0.06      0.20 o 
  13   1   3        0.07       -0.17      0.17 o 
 -16   2   3        0.39        0.70      0.16 o 
 -15   2   3        0.50        0.53      0.33 o 
 -14   2   3        0.00        0.30      0.18 o 
 -13   2   3        0.37        0.29      0.15 o 
 -12   2   3        0.14        0.24      0.15 o 
 -11   2   3        2.49        2.85      0.16 o 
 -10   2   3        4.68        4.64      0.22 o 
  -9   2   3       15.97       14.65      1.13 o 
  -8   2   3        3.95        2.26      0.34 o 
  -7   2   3        3.25        2.60      0.27 o 
  -6   2   3       39.20       34.38      0.62 o 
  -5   2   3       38.62       32.15      0.42 o 
  -4   2   3      714.47      806.20     12.46 o 
  -3   2   3        0.83        0.45      0.62 o 
  -2   2   3     1130.70     1020.19      9.79 o 
  -1   2   3       81.21      110.97      0.90 o 
   0   2   3      452.07      493.37      2.84 o 
   1   2   3       53.66       65.09     11.70 o 
   2   2   3      131.27      165.89      1.13 o 
   3   2   3      369.65      414.91      7.83 o 
   4   2   3       64.74       55.01      0.79 o 
   5   2   3       39.21       42.36      1.08 o 
   6   2   3        8.16        7.88      0.36 o 
   7   2   3       31.47       31.59      1.00 o 
   8   2   3       54.94       61.25      0.49 o 
   9   2   3        1.06        2.06      0.26 o 
  10   2   3        5.51        6.17      0.28 o 
  11   2   3        2.33        1.97      0.23 o 
  12   2   3        0.11        0.12      0.29 o 
  13   2   3        0.00       -0.08      0.21 o 
 -15   3   3        1.79        3.08      0.33 o 
 -14   3   3        0.08        0.33      0.23 o 
 -13   3   3        0.70        0.44      0.19 o 
 -12   3   3        1.81        1.61      0.17 o 
 -11   3   3        0.39        0.09      0.15 o 
 -10   3   3        6.66        5.42      0.17 o 
  -9   3   3        9.16       13.55      0.43 o 
  -8   3   3       33.78       30.37      0.53 o 
  -7   3   3        3.83        3.91      0.28 o 
  -6   3   3        2.33        3.60      0.36 o 
  -5   3   3     1852.73     1660.30      4.44 o 
  -4   3   3      509.61      494.36      2.43 o 
  -3   3   3      445.80      468.78      7.92 o 
  -2   3   3      100.77      105.33      0.77 o 
  -1   3   3     1011.81     1078.57      1.73 o 
   0   3   3       38.50       37.47      0.84 o 
   1   3   3      181.07      206.38      2.36 o 
   2   3   3      113.09      111.36      0.87 o 
   3   3   3       98.86      115.82      0.95 o 
   4   3   3       58.51       57.35      0.89 o 
   5   3   3       17.86       16.06      0.52 o 
   6   3   3       69.43       64.40      3.29 o 
   7   3   3       74.17       71.08      1.17 o 
   8   3   3       28.42       29.77      0.37 o 
   9   3   3        5.41        5.31      0.24 o 
  10   3   3        0.11        0.12      0.22 o 
  11   3   3        0.23       -0.07      0.20 o 
  12   3   3        0.85        1.23      0.27 o 
  13   3   3        0.05        0.22      0.13 o 
 -15   4   3        0.34        0.29      0.25 o 
 -14   4   3        1.48        2.22      0.23 o 
 -13   4   3        1.47        1.21      0.19 o 
 -12   4   3        0.56        0.35      0.16 o 
 -11   4   3        0.89        0.38      0.21 o 
 -10   4   3        7.35        6.19      0.18 o 
  -9   4   3       20.89       26.51      0.65 o 
  -8   4   3        2.21        0.96      0.53 o 
  -7   4   3        3.57        2.11      1.19 o 
  -6   4   3       39.01       32.16      0.86 o 
  -5   4   3     1522.66     1397.12      4.44 o 
  -4   4   3      431.76      351.95      1.65 o 
  -3   4   3      373.75      411.51      7.71 o 
  -2   4   3       87.79       91.82      0.82 o 
  -1   4   3      171.16      160.13      1.01 o 
   0   4   3      204.63      209.11      1.04 o 
   1   4   3       90.72      101.32      1.32 o 
   2   4   3        0.63        0.22      0.24 o 
   3   4   3       13.29       14.74      0.46 o 
   4   4   3       19.02       13.90      0.59 o 
   5   4   3       58.12       58.13      2.51 o 
   6   4   3       11.58       12.75      0.68 o 
   7   4   3       35.30       36.43      0.55 o 
   8   4   3       49.44       51.43      0.67 o 
   9   4   3       11.29       12.35      0.27 o 
  10   4   3        3.98        3.81      0.27 o 
  11   4   3        0.02       -0.12      0.19 o 
  12   4   3        0.45        0.25      0.25 o 
  13   4   3        0.32        0.64      0.21 o 
 -15   5   3        0.08        0.12      0.21 o 
 -14   5   3        0.48        0.41      0.20 o 
 -13   5   3        0.47        0.49      0.25 o 
 -12   5   3        8.45        7.89      0.27 o 
 -11   5   3        1.93        1.38      0.24 o 
 -10   5   3        0.02        0.04      0.26 o 
  -9   5   3        7.98        8.71      0.19 o 
  -8   5   3        3.89        3.83      0.56 o 
  -7   5   3        1.06        0.29      0.53 o 
  -6   5   3       62.56       57.32      1.07 o 
  -5   5   3      248.62      236.17      1.87 o 
  -4   5   3       48.13       52.37      0.78 o 
  -3   5   3      104.78       98.87      1.50 o 
  -2   5   3        5.57        2.15      0.37 o 
  -1   5   3      108.72      131.28      1.25 o 
   0   5   3      164.12      196.56      1.75 o 
   1   5   3       63.21       68.82      4.56 o 
   2   5   3      288.09      302.70      5.26 o 
   3   5   3       81.05      102.46      1.16 o 
   4   5   3       23.73       37.21      0.84 o 
   5   5   3       18.66       23.25      1.52 o 
   6   5   3       69.53       75.21      2.49 o 
   7   5   3      116.62      120.56      4.01 o 
   8   5   3       53.79       58.11      0.80 o 
   9   5   3        2.77        2.35      0.23 o 
  10   5   3        8.31        9.25      0.43 o 
  11   5   3        3.04        3.74      0.33 o 
  12   5   3        1.08        1.06      0.16 o 
  13   5   3        1.09        1.19      0.16 o 
 -14   6   3        0.06        0.11      0.19 o 
 -13   6   3        1.39        1.55      0.39 o 
 -12   6   3        7.95        7.08      0.28 o 
 -11   6   3        0.19        0.27      0.22 o 
 -10   6   3        5.54        5.27      0.21 o 
  -9   6   3       14.22       13.19      0.28 o 
  -8   6   3        0.18       -0.17      0.24 o 
  -7   6   3      117.34      114.96      4.26 o 
  -6   6   3       56.30       40.35      0.79 o 
  -5   6   3       10.70        9.64      0.51 o 
  -4   6   3       22.56       17.91      0.70 o 
  -3   6   3       22.91       25.11      0.90 o 
  -2   6   3      808.55      891.60      5.86 o 
  -1   6   3       34.40       43.86      0.68 o 
   0   6   3      153.01      179.74      0.93 o 
   1   6   3      195.43      213.63      4.34 o 
   2   6   3       57.41       61.25      1.08 o 
   3   6   3       58.72       58.40      0.99 o 
   4   6   3        0.38        2.21      0.55 o 
   5   6   3       29.51       27.55      1.03 o 
   6   6   3        0.13        0.16      0.74 o 
   8   6   3        9.07        9.23      0.60 o 
   9   6   3        3.17        2.94      0.23 o 
  10   6   3        0.62        1.51      0.18 o 
  11   6   3        2.34        2.43      0.20 o 
  12   6   3        0.06        0.12      0.21 o 
 -14   7   3        0.21        0.16      0.13 o 
 -13   7   3        0.19        0.17      0.19 o 
 -12   7   3        0.14        0.72      0.22 o 
 -11   7   3        0.43        0.46      0.29 o 
 -10   7   3        1.01        0.50      0.20 o 
  -9   7   3       14.17       12.39      0.28 o 
  -8   7   3        7.62        9.24      0.23 o 
  -7   7   3       29.25       33.92      2.28 o 
  -6   7   3       82.25       77.58      1.85 o 
  -5   7   3        0.61        0.80      0.53 o 
  -4   7   3        9.13       10.68      0.53 o 
  -3   7   3        4.75        3.56      0.72 o 
  -2   7   3       41.00       47.76      1.07 o 
  -1   7   3       22.52       18.97      0.55 o 
   0   7   3      171.58      198.30      2.78 o 
   1   7   3       51.24       57.50      0.86 o 
   2   7   3       18.94       20.16      0.70 o 
   3   7   3       35.63       37.65      0.83 o 
   4   7   3       14.40       14.17      0.76 o 
   5   7   3       27.59       27.88      0.54 o 
   6   7   3       15.01       14.03      0.50 o 
   7   7   3       11.30        8.75      0.46 o 
   8   7   3        6.56        4.48      0.45 o 
  10   7   3        1.41        1.50      0.22 o 
  11   7   3        0.00        0.16      0.25 o 
  12   7   3        0.03       -0.08      0.16 o 
 -13   8   3        1.38        1.38      0.13 o 
 -12   8   3        0.05        0.08      0.15 o 
 -11   8   3        0.00        0.09      0.25 o 
 -10   8   3        1.43        1.81      0.21 o 
  -9   8   3        6.73        8.81      0.23 o 
  -8   8   3       49.19       56.18      0.85 o 
  -7   8   3        1.49        0.53      0.21 o 
  -6   8   3        0.01        0.55      0.41 o 
  -5   8   3       21.06       21.42      0.88 o 
  -4   8   3        6.64        6.96      0.50 o 
  -3   8   3        1.09        1.54      0.44 o 
  -2   8   3       12.76       13.87      0.60 o 
  -1   8   3       13.74       23.29      0.95 o 
   0   8   3       50.78       54.28      1.48 o 
   1   8   3       47.60       62.40      1.69 o 
   2   8   3        4.26        5.24      0.61 o 
   3   8   3       28.56       22.82      0.53 o 
   4   8   3       84.30       82.94      2.04 o 
   5   8   3      119.57      123.06      5.86 o 
   6   8   3       40.72       44.25      1.85 o 
   7   8   3        3.16        2.75      0.70 o 
   8   8   3        6.77        7.24      0.41 o 
   9   8   3        0.03       -0.10      0.23 o 
  10   8   3        0.19        0.18      0.21 o 
  11   8   3        0.38        0.16      0.19 o 
 -13   9   3        0.10        0.21      0.16 o 
 -12   9   3        2.34        2.82      0.15 o 
 -11   9   3        0.13        0.76      0.14 o 
 -10   9   3        0.86        2.68      0.17 o 
  -9   9   3        4.88        2.65      0.19 o 
  -8   9   3        5.00        3.45      0.19 o 
  -7   9   3        0.00        0.48      0.24 o 
  -6   9   3       16.17       16.05      0.32 o 
  -5   9   3       31.34       31.14      0.37 o 
  -4   9   3        0.03        0.22      0.26 o 
  -3   9   3        0.37        0.47      0.26 o 
  -2   9   3        0.82        0.99      0.41 o 
  -1   9   3       21.78       21.18      0.45 o 
   0   9   3       23.41       21.22      0.45 o 
   1   9   3       44.90       40.75      0.58 o 
   2   9   3        6.64        7.24      0.37 o 
   4   9   3       15.98       16.64      1.71 o 
   5   9   3       50.72       55.40      5.67 o 
   6   9   3        8.93        9.82      0.76 o 
   7   9   3        3.03        1.77      0.41 o 
   8   9   3        0.82        0.99      0.33 o 
   9   9   3        0.20        0.35      0.20 o 
  10   9   3        0.24        0.13      0.16 o 
 -12  10   3        0.08        0.33      0.16 o 
 -11  10   3        0.04        0.12      0.15 o 
 -10  10   3        0.53        0.75      0.18 o 
  -9  10   3        0.00        0.27      0.23 o 
  -8  10   3        5.68        4.55      0.22 o 
  -7  10   3       91.03       92.21      1.87 o 
  -6  10   3       18.82       15.23      0.33 o 
  -5  10   3       45.12       44.65      1.15 o 
  -4  10   3       10.80       10.23      0.28 o 
  -3  10   3       14.94       13.99      0.30 o 
  -2  10   3        1.56        1.32      0.33 o 
  -1  10   3        5.27        6.46      0.37 o 
   0  10   3       13.27       11.97      0.41 o 
   1  10   3       26.97       20.89      0.49 o 
   2  10   3       13.68       12.38      0.41 o 
   4  10   3        0.25        0.08      0.37 o 
   5  10   3        4.40        3.45      0.37 o 
   6  10   3       29.86       25.37      0.58 o 
   7  10   3        1.65        1.89      0.33 o 
   8  10   3        1.56        1.62      0.20 o 
   9  10   3        0.40        0.39      0.17 o 
  10  10   3        0.23        0.25      0.16 o 
 -11  11   3        0.05       -0.12      0.16 o 
 -10  11   3        0.02        0.06      0.20 o 
  -9  11   3        3.69        4.73      0.78 o 
  -8  11   3        2.58        1.12      0.20 o 
  -7  11   3        2.67        1.82      0.25 o 
  -6  11   3        4.99        5.23      0.26 o 
  -5  11   3        8.41        7.75      0.53 o 
  -4  11   3        0.97        0.09      0.22 o 
  -3  11   3        0.15       -0.12      0.33 o 
  -2  11   3        3.54        3.21      0.37 o 
  -1  11   3        1.17        1.97      0.33 o 
   0  11   3        0.50        1.11      0.33 o 
   1  11   3        4.76        5.55      0.37 o 
   2  11   3        2.99        2.39      0.37 o 
   3  11   3        1.22        0.74      0.33 o 
   4  11   3        8.42        8.10      0.41 o 
   5  11   3       20.75       17.02      0.45 o 
   6  11   3        0.10        0.08      0.29 o 
   7  11   3        0.25        0.12      0.29 o 
   8  11   3        0.04       -0.04      0.16 o 
   9  11   3        0.00        0.04      0.16 o 
  -9  12   3        0.31        0.08      0.37 o 
  -8  12   3        0.57        0.82      0.41 o 
  -7  12   3        0.05       -0.04      0.24 o 
  -6  12   3        0.10        0.25      0.33 o 
  -5  12   3        2.60        3.41      0.33 o 
  -4  12   3        0.22        0.12      0.33 o 
  -3  12   3        2.34        3.45      0.37 o 
  -2  12   3       16.42       17.27      0.49 o 
  -1  12   3        4.94        5.88      0.37 o 
   0  12   3        9.22        8.10      0.37 o 
   1  12   3        0.57        0.58      0.29 o 
   2  12   3        0.72        0.29      0.29 o 
   3  12   3       10.48        9.62      0.41 o 
   4  12   3        3.41        3.33      0.33 o 
   5  12   3        0.19        0.33      0.29 o 
   6  12   3        0.85        1.56      0.29 o 
   7  12   3        0.06       -0.04      0.21 o 
   8  12   3        0.08        0.16      0.12 o 
  -8  13   3        0.16        0.04      0.29 o 
  -7  13   3        0.17        0.21      0.33 o 
  -6  13   3        0.69        0.65      0.23 o 
  -5  13   3        0.18        0.01      0.23 o 
  -4  13   3        2.00        2.43      0.33 o 
  -3  13   3       29.46       33.60      0.53 o 
  -2  13   3       18.63       22.73      1.09 o 
  -1  13   3        0.40        0.49      0.29 o 
   0  13   3        1.66        1.19      0.29 o 
   1  13   3        4.67        4.24      0.33 o 
   2  13   3        0.23        0.08      0.29 o 
   3  13   3        0.51        0.00      0.29 o 
   4  13   3        0.70        0.82      0.29 o 
   6  13   3        0.12        0.33      0.21 o 
  -6  14   3        1.26        1.85      0.29 o 
  -5  14   3        3.45        3.40      0.20 o 
  -4  14   3        8.90       10.89      0.25 o 
  -3  14   3        6.56        6.36      0.23 o 
  -2  14   3        3.23        5.10      0.29 o 
  -1  14   3        0.25        0.53      0.29 o 
   0  14   3        0.51        0.37      0.25 o 
   1  14   3        0.45        0.00      0.25 o 
   2  14   3        0.23        0.12      0.25 o 
   3  14   3        1.10        0.99      0.25 o 
   4  14   3        0.09        0.41      0.21 o 
  -3  15   3        0.00        0.33      0.16 o 
  -2  15   3        0.21        0.25      0.21 o 
  -1  15   3        0.87        1.64      0.21 o 
   0  15   3        0.21       -0.16      0.21 o 
 -14   0   4        0.68        2.06      0.20 o 
 -13   0   4        0.78        0.02      0.19 o 
 -12   0   4       24.90       21.92      0.42 o 
 -11   0   4        0.80        1.02      0.20 o 
 -10   0   4       29.72       27.84      0.36 o 
  -9   0   4       18.40       18.95      0.97 o 
  -8   0   4        2.28        1.15      0.53 o 
  -7   0   4        1.42        1.77      0.42 o 
  -6   0   4        2.83      688.55    358.92 o 
  -5   0   4      813.74      814.83     12.27 o 
  -4   0   4     2450.86     2306.92      7.53 o 
  -3   0   4      161.64      150.87      2.01 o 
  -2   0   4        0.00        0.45      0.66 o 
  -1   0   4       15.57       12.91      0.74 o 
   0   0   4       36.51       32.16      0.95 o 
   1   0   4     4025.84     4091.73     17.44 o 
   2   0   4     1067.69     1139.30      5.67 o 
   3   0   4       54.14       76.05      0.90 o 
   4   0   4       81.01       86.46      2.71 o 
   5   0   4        0.28        0.78      0.42 o 
   6   0   4        4.76        8.86      0.59 o 
   7   0   4        8.99        8.33      0.36 o 
   8   0   4       63.29       63.29      0.78 o 
   9   0   4       45.06       47.12      0.66 o 
  10   0   4        2.26        2.30      0.33 o 
  11   0   4        0.07        0.04      0.29 o 
  12   0   4        1.00        2.01      0.25 o 
  13   0   4        0.25        0.04      0.16 o 
 -14   1   4        0.43        0.22      0.16 o 
 -13   1   4        2.84        3.44      0.17 o 
 -12   1   4        7.44        8.12      0.19 o 
 -11   1   4       17.63       16.52      0.21 o 
 -10   1   4       21.75       19.68      0.35 o 
  -9   1   4       18.35       20.06      0.48 o 
  -8   1   4        6.78        5.91      0.34 o 
  -7   1   4        0.04        0.34      0.35 o 
  -6   1   4      654.43      697.29      2.05 o 
  -5   1   4      162.73      164.54      1.46 o 
  -4   1   4      299.50      290.62      4.71 o 
  -3   1   4      185.13      184.55      4.93 o 
  -2   1   4      180.59      180.84      1.48 o 
  -1   1   4      252.44      258.02      1.67 o 
   0   1   4      519.61      556.67      3.33 o 
   1   1   4      134.09      125.37      2.94 o 
   2   1   4        1.19        5.28      1.32 o 
   3   1   4       40.26       34.02      0.50 o 
   4   1   4       14.17       11.13      0.37 o 
   5   1   4       21.92       20.44      0.60 o 
   6   1   4       36.99       32.18      0.73 o 
   7   1   4       56.14       52.85      0.65 o 
   8   1   4       77.94       79.43      0.64 o 
   9   1   4        3.06        2.90      0.26 o 
  10   1   4        1.68        1.09      0.23 o 
  11   1   4        0.02       -0.08      0.29 o 
  12   1   4        0.11        0.12      0.17 o 
  13   1   4        1.59        1.77      0.12 o 
 -15   2   4        0.01        0.21      0.29 o 
 -14   2   4        0.13        0.23      0.15 o 
 -13   2   4        0.05       -0.02      0.17 o 
 -12   2   4        0.20        0.16      0.15 o 
 -11   2   4       13.17       12.56      0.20 o 
 -10   2   4        1.91        1.72      0.15 o 
  -9   2   4        5.86        6.94      0.38 o 
  -8   2   4        4.41        5.19      0.60 o 
  -7   2   4      185.48      210.94      1.51 o 
  -6   2   4     1418.89     1282.55     24.22 o 
  -5   2   4       63.44       71.20      1.13 o 
  -4   2   4      482.05      491.59     18.90 o 
  -3   2   4        0.24        0.01      0.51 o 
  -2   2   4        8.82       12.31      0.54 o 
  -1   2   4      255.43      283.57      2.55 o 
   0   2   4        0.74        0.37      0.38 o 
   1   2   4       12.50       16.19      0.56 o 
   2   2   4      399.92      436.79      2.31 o 
   3   2   4      103.85      107.18      1.04 o 
   4   2   4       68.90       61.02      1.16 o 
   5   2   4       40.28       32.69      0.69 o 
   6   2   4        0.30        1.83      0.48 o 
   7   2   4      122.15      132.11      0.69 o 
   8   2   4        1.81        2.94      0.26 o 
   9   2   4        7.19        5.75      0.26 o 
  10   2   4       10.55       12.04      0.30 o 
  11   2   4        0.44       -0.05      0.19 o 
  12   2   4        0.01       -0.03      0.16 o 
  13   2   4        0.22        0.21      0.12 o 
 -15   3   4        0.04        0.24      0.17 o 
 -14   3   4        0.01        0.01      0.22 o 
 -13   3   4        0.01        0.21      0.33 o 
 -12   3   4        0.70        0.78      0.17 o 
 -11   3   4       16.87       17.29      0.42 o 
 -10   3   4        0.04        0.13      0.17 o 
  -9   3   4        1.01        1.58      0.41 o 
  -8   3   4        0.80        5.76      1.34 o 
  -7   3   4      340.85      321.87      1.86 o 
  -6   3   4      131.25      124.52      2.22 o 
  -5   3   4       99.64       94.99      1.04 o 
  -4   3   4        2.47        1.16      0.30 o 
  -3   3   4      496.37      493.76     14.58 o 
  -2   3   4      138.97      157.99      2.10 o 
  -1   3   4        7.12       11.10      0.68 o 
   0   3   4       18.83       22.71      0.59 o 
   1   3   4        9.63       19.86      7.55 o 
   2   3   4      526.77      572.51      4.05 o 
   3   3   4       96.47       97.34      1.37 o 
   4   3   4        0.00        0.35      0.40 o 
   5   3   4       10.11        8.85      0.58 o 
   6   3   4      458.61      465.20      3.33 o 
   7   3   4        6.95        6.70      0.29 o 
   8   3   4        0.36        0.12      0.22 o 
   9   3   4       17.84       19.18      0.33 o 
  10   3   4        2.26        2.35      0.32 o 
  11   3   4        0.02        0.21      0.25 o 
  12   3   4        0.00        0.10      0.14 o 
 -15   4   4        0.10        0.04      0.25 o 
 -14   4   4        0.97        1.01      0.16 o 
 -13   4   4        0.84        0.34      0.20 o 
 -12   4   4        1.33        1.32      0.17 o 
 -11   4   4        0.66        0.60      0.17 o 
 -10   4   4       19.84       22.22      0.35 o 
  -9   4   4        6.05        7.73      0.23 o 
  -8   4   4        3.76        3.88      0.38 o 
  -7   4   4       55.46       60.17      0.96 o 
  -6   4   4       11.96       12.06      0.59 o 
  -5   4   4       75.62       91.56      0.99 o 
  -4   4   4      760.45      805.89     37.38 o 
  -3   4   4      254.86      290.29      9.15 o 
  -2   4   4       42.03       58.69      2.57 o 
  -1   4   4       31.07       32.63      0.62 o 
   0   4   4       21.09       22.81      1.44 o 
   1   4   4      460.50      467.83      3.25 o 
   2   4   4      119.16      142.38      1.93 o 
   3   4   4        4.73        6.83      0.55 o 
   4   4   4       18.23       15.73      0.83 o 
   5   4   4        3.81        3.73      0.93 o 
   6   4   4      198.50      209.78      3.95 o 
   7   4   4      112.75      110.95      0.87 o 
   8   4   4        1.96        1.81      0.23 o 
   9   4   4        9.63       11.35      0.37 o 
  10   4   4        0.31        0.32      0.20 o 
  11   4   4        0.30        1.02      0.19 o 
  12   4   4        0.12        0.10      0.19 o 
 -15   5   4        0.18        0.08      0.21 o 
 -14   5   4        0.01       -0.12      0.19 o 
 -13   5   4        0.31        0.24      0.17 o 
 -12   5   4        0.36        0.32      0.19 o 
 -11   5   4        0.00        0.22      0.18 o 
 -10   5   4        1.11        1.57      0.15 o 
  -9   5   4        0.78        0.26      0.15 o 
  -8   5   4       10.71        7.78      0.45 o 
  -7   5   4        0.80        1.47      0.38 o 
  -6   5   4      188.04      188.66      1.97 o 
  -5   5   4       10.85        9.87      0.54 o 
  -4   5   4       10.64       18.32      1.77 o 
  -3   5   4       92.65      102.65      1.03 o 
  -2   5   4       13.49       13.00      0.48 o 
  -1   5   4      385.37      432.92      2.39 o 
   0   5   4       11.28       14.09      0.46 o 
   1   5   4        3.74        2.18      0.49 o 
   2   5   4      110.12      117.06      4.69 o 
   3   5   4       25.24       31.09      0.84 o 
   4   5   4       73.40       76.38      1.19 o 
   5   5   4        1.17        0.82      0.64 o 
   6   5   4       12.50       14.16      0.51 o 
   7   5   4        0.04        0.16      0.74 o 
   8   5   4        9.36        8.55      0.37 o 
   9   5   4        0.67        0.70      0.33 o 
  10   5   4        0.01        0.16      0.29 o 
  11   5   4        0.06        0.08      0.13 o 
  12   5   4        0.54        0.74      0.16 o 
 -14   6   4        1.21        1.85      0.25 o 
 -13   6   4        0.11        0.29      0.27 o 
 -12   6   4        0.94        1.41      0.43 o 
 -11   6   4        4.34        6.60      0.30 o 
 -10   6   4        4.19        6.70      0.34 o 
  -9   6   4       13.99       13.00      0.26 o 
  -8   6   4       13.26       10.43      0.45 o 
  -7   6   4        0.45       -0.04      0.66 o 
  -6   6   4       13.29       14.93      0.78 o 
  -5   6   4        4.94        7.09      0.51 o 
  -4   6   4       30.23       37.19      4.09 o 
  -3   6   4      128.80      142.04      6.48 o 
  -2   6   4        1.50        1.82      0.41 o 
  -1   6   4      186.04      195.41      1.69 o 
   0   6   4       37.52       41.90      0.99 o 
   1   6   4       90.00       68.47      1.16 o 
   2   6   4      135.33      115.32      2.51 o 
   3   6   4      125.43      118.61      4.81 o 
   4   6   4      137.11      155.25      3.31 o 
   5   6   4       54.14       54.57      1.40 o 
   6   6   4       13.31       15.50      1.03 o 
   7   6   4        0.41       -0.08      0.74 o 
   8   6   4        0.56        1.28      0.28 o 
   9   6   4        1.32        1.29      0.41 o 
  10   6   4        1.46        1.75      0.27 o 
  11   6   4        0.06        0.38      0.16 o 
 -14   7   4        0.28        0.16      0.13 o 
 -13   7   4        0.97        0.97      0.19 o 
 -12   7   4        1.36        1.98      0.23 o 
 -11   7   4        1.73        2.35      0.21 o 
 -10   7   4        0.02        0.20      0.20 o 
  -9   7   4       19.37       21.05      0.35 o 
  -8   7   4       30.17       28.64      0.86 o 
  -7   7   4      175.00      186.53     10.65 o 
  -6   7   4       73.32       64.15      1.32 o 
  -5   7   4        5.78        5.96      0.70 o 
  -4   7   4       37.85       41.35      2.36 o 
  -3   7   4        4.81        6.17      0.50 o 
  -2   7   4       44.74       39.99      2.22 o 
  -1   7   4       21.13       22.59      0.54 o 
   0   7   4        1.36        1.19      0.49 o 
   1   7   4        2.26        2.03      0.53 o 
   2   7   4        2.40        3.17      0.66 o 
   3   7   4        3.38        2.02      0.32 o 
   4   7   4      110.78      105.20      1.11 o 
   5   7   4       38.23       42.65      1.36 o 
   6   7   4       59.47       55.96      2.36 o 
   7   7   4        0.01       -0.25      0.66 o 
   8   7   4        1.27        0.83      0.27 o 
   9   7   4        2.20        2.22      0.33 o 
  10   7   4        0.68        0.66      0.25 o 
  11   7   4        1.79        2.87      0.29 o 
 -13   8   4        0.04       -0.03      0.12 o 
 -12   8   4        0.00       -0.02      0.15 o 
 -11   8   4        0.54        0.53      0.19 o 
 -10   8   4        8.97       11.22      0.26 o 
  -9   8   4       72.56       84.21      1.03 o 
  -8   8   4       35.49       30.96      0.40 o 
  -7   8   4       30.07       32.98      0.54 o 
  -6   8   4       60.58       58.55      0.62 o 
  -5   8   4        1.98        2.05      0.41 o 
  -4   8   4        0.63        0.77      0.22 o 
  -3   8   4        4.59        5.76      0.60 o 
  -2   8   4        5.20        7.40      0.66 o 
  -1   8   4        3.51        5.02      0.58 o 
   0   8   4        1.92        1.85      0.62 o 
   1   8   4       14.90       16.66      0.40 o 
   2   8   4       68.54       63.27      2.59 o 
   3   8   4       54.75       49.38      1.52 o 
   4   8   4       40.78       32.38      1.15 o 
   5   8   4        0.14       -0.58      0.78 o 
   6   8   4        0.64        0.36      0.35 o 
   7   8   4        0.21        0.28      0.32 o 
   8   8   4        1.40        1.25      0.22 o 
   9   8   4        1.85        2.21      0.19 o 
  10   8   4        0.28        0.33      0.21 o 
 -13   9   4        0.00        0.12      0.12 o 
 -12   9   4        0.00       -0.02      0.15 o 
 -11   9   4        0.07        0.08      0.15 o 
 -10   9   4        6.43        7.30      0.33 o 
  -9   9   4        4.16        3.87      0.21 o 
  -8   9   4       12.86       15.60      0.38 o 
  -7   9   4        0.00       -0.21      0.27 o 
  -6   9   4        8.72        8.29      0.45 o 
  -5   9   4        0.67        0.06      0.19 o 
  -4   9   4        0.35        0.04      0.16 o 
  -3   9   4       26.55       24.03      0.44 o 
  -2   9   4        3.74        4.42      0.24 o 
  -1   9   4       15.72       17.93      0.45 o 
   0   9   4        8.16        7.24      0.37 o 
   1   9   4        0.75        0.58      0.33 o 
   2   9   4       14.79       17.64      0.49 o 
   3   9   4       56.25       56.07      5.61 o 
   4   9   4       48.07       39.70      2.47 o 
   5   9   4        8.24        7.31      0.93 o 
   6   9   4        8.82        8.70      1.52 o 
   7   9   4        0.62        0.66      0.33 o 
   8   9   4        0.04        0.21      0.29 o 
   9   9   4        0.12        0.18      0.14 o 
  10   9   4        0.00        0.04      0.16 o 
 -12  10   4        0.90        0.90      0.16 o 
 -11  10   4        0.79        1.15      0.27 o 
 -10  10   4        1.18        0.81      0.21 o 
  -9  10   4        4.50        3.60      0.43 o 
  -8  10   4        0.64        0.86      0.21 o 
  -7  10   4        2.20        2.02      0.21 o 
  -6  10   4        0.00        0.30      0.37 o 
  -5  10   4        2.02        2.31      0.23 o 
  -4  10   4        4.82        4.18      0.19 o 
  -3  10   4       20.85       21.00      0.51 o 
  -2  10   4       17.38       14.46      0.64 o 
  -1  10   4       43.30       43.44      1.83 o 
   0  10   4        0.12       -0.16      0.33 o 
   1  10   4        5.21        4.36      0.37 o 
   2  10   4       12.82       11.39      0.45 o 
   3  10   4        8.19        7.85      0.41 o 
   4  10   4       10.80        9.87      0.41 o 
   5  10   4        1.84        2.26      0.33 o 
   6  10   4        0.14       -0.04      0.33 o 
   7  10   4        0.01        0.04      0.29 o 
   8  10   4        0.60        0.80      0.16 o 
   9  10   4        1.03        0.99      0.16 o 
 -10  11   4        0.23        0.14      0.17 o 
  -9  11   4        0.48        0.39      0.21 o 
  -8  11   4        0.05       -0.01      0.25 o 
  -7  11   4        0.29        0.06      0.18 o 
  -6  11   4        0.01       -0.04      0.18 o 
  -5  11   4        0.03       -0.21      0.33 o 
  -4  11   4       11.41       13.86      0.45 o 
  -3  11   4        0.32        0.25      0.33 o 
  -2  11   4       29.11       31.99      0.86 o 
  -1  11   4       20.62       22.64      1.56 o 
   0  11   4        1.70        2.25      0.25 o 
   1  11   4        3.19        3.92      0.35 o 
   2  11   4        1.54        0.99      0.29 o 
   3  11   4        0.06        0.04      0.33 o 
   4  11   4        1.78        1.32      0.33 o 
   5  11   4        0.32        0.74      0.29 o 
   7  11   4        0.00       -0.04      0.16 o 
   8  11   4        0.46        0.29      0.16 o 
  -9  12   4        0.32       -0.04      0.33 o 
  -8  12   4        0.41       -0.08      0.37 o 
  -7  12   4        0.04        0.01      0.24 o 
  -6  12   4        2.66        3.26      0.27 o 
  -5  12   4        6.29        7.75      0.30 o 
  -4  12   4       12.32       14.54      0.35 o 
  -3  12   4        0.19        0.24      0.27 o 
  -2  12   4        6.43        7.27      0.51 o 
   0  12   4        0.43        0.12      0.29 o 
   1  12   4        0.15        0.04      0.29 o 
   2  12   4        0.29        0.08      0.29 o 
   3  12   4        0.74        0.95      0.29 o 
   4  12   4        0.99        0.53      0.29 o 
   5  12   4        0.31        0.25      0.25 o 
   6  12   4        0.10        0.08      0.21 o 
   7  12   4        1.73        2.10      0.16 o 
  -8  13   4        0.15        0.16      0.25 o 
  -7  13   4        0.01       -0.08      0.33 o 
  -6  13   4        0.36        0.58      0.21 o 
  -5  13   4        0.53        0.48      0.23 o 
  -4  13   4        0.92        0.81      0.23 o 
  -3  13   4        1.68        1.73      0.39 o 
  -2  13   4        0.47        0.86      0.29 o 
  -1  13   4        0.90        0.21      0.29 o 
   0  13   4        0.09       -0.08      0.29 o 
   1  13   4        1.20        0.33      0.29 o 
   2  13   4        0.49        0.66      0.29 o 
   3  13   4        0.46        0.25      0.25 o 
   4  13   4        0.65        0.33      0.21 o 
   5  13   4        0.04        0.21      0.16 o 
  -5  14   4        2.72        3.13      0.21 o 
  -4  14   4        0.20        0.82      0.25 o 
  -3  14   4        1.04        1.60      0.25 o 
  -2  14   4        0.12        0.37      0.25 o 
  -1  14   4        0.90        1.03      0.25 o 
   0  14   4        0.00       -0.04      0.25 o 
   1  14   4        0.76        0.37      0.21 o 
   2  14   4        0.41       -0.04      0.21 o 
   3  14   4        0.31        0.12      0.16 o 
 -15   1   5        0.02       -0.16      0.25 o 
 -14   1   5        0.38        0.34      0.16 o 
 -13   1   5        3.05        3.16      0.19 o 
 -12   1   5        6.40        5.19      0.18 o 
 -11   1   5        1.00        0.95      0.16 o 
 -10   1   5        8.50        8.03      0.20 o 
  -9   1   5        0.96        1.26      0.20 o 
  -8   1   5       34.16       33.39      0.65 o 
  -7   1   5        0.77        1.60      0.72 o 
  -6   1   5        2.44        2.28      0.62 o 
  -5   1   5      188.99      202.49      1.99 o 
  -4   1   5      184.05      192.55      4.48 o 
  -3   1   5       36.95       32.03      0.85 o 
  -2   1   5       12.66       14.86      0.65 o 
  -1   1   5       39.18       29.07      0.77 o 
   0   1   5       72.14       72.76      1.46 o 
   1   1   5       15.28        9.76      0.57 o 
   2   1   5        2.49        4.05      0.42 o 
   3   1   5       64.13       63.92      1.02 o 
   4   1   5        5.28        4.88      0.37 o 
   5   1   5       35.40       32.47      0.77 o 
   6   1   5        4.12        4.21      0.36 o 
   7   1   5       16.26       14.07      0.24 o 
   8   1   5       17.68       16.50      0.28 o 
   9   1   5        0.97        0.65      0.18 o 
  10   1   5        0.76        1.26      0.20 o 
  11   1   5        0.00       -0.10      0.17 o 
  12   1   5        1.07        2.00      0.13 o 
 -15   2   5        0.32        0.34      0.16 o 
 -14   2   5        1.15        1.20      0.15 o 
 -13   2   5        6.38        6.16      0.19 o 
 -12   2   5        1.03        1.05      0.17 o 
 -11   2   5        5.64        4.20      0.19 o 
 -10   2   5        3.31        5.06      0.17 o 
  -9   2   5        0.66        1.78      0.24 o 
  -8   2   5       65.10       59.61      3.27 o 
  -7   2   5      113.96       93.65      4.54 o 
  -6   2   5      198.35      175.75      2.59 o 
  -5   2   5       76.83       90.04      1.35 o 
  -4   2   5       96.74       90.49      1.62 o 
  -3   2   5        4.43        3.47      0.80 o 
  -2   2   5       36.47       36.89      1.23 o 
  -1   2   5        2.67        3.56      0.45 o 
   0   2   5      943.19     1023.48     32.40 o 
   1   2   5        0.33        0.48      0.45 o 
   2   2   5       16.33       22.80      0.83 o 
   3   2   5        8.19        5.06      0.56 o 
   4   2   5        0.28       -0.24      0.44 o 
   5   2   5      221.33      211.50      4.11 o 
   6   2   5      109.34      117.15      0.71 o 
   7   2   5       28.93       33.91      0.41 o 
   8   2   5        1.89        2.05      0.20 o 
   9   2   5        0.00        0.21      0.20 o 
  10   2   5        0.01        0.28      0.19 o 
  11   2   5        0.03        0.02      0.16 o 
  12   2   5        0.03        0.16      0.16 o 
 -15   3   5        0.00       -0.08      0.21 o 
 -14   3   5        0.68        0.48      0.18 o 
 -13   3   5        0.24        0.10      0.17 o 
 -12   3   5        0.43        0.74      0.17 o 
 -11   3   5        0.21        0.68      0.17 o 
 -10   3   5        0.28        0.41      0.16 o 
  -9   3   5        9.91        9.61      0.36 o 
  -8   3   5       12.63       13.68      0.66 o 
  -7   3   5       47.83       45.04      1.54 o 
  -6   3   5       25.20       27.40      2.36 o 
  -5   3   5        5.77        8.08      1.77 o 
  -4   3   5      113.90      104.57      2.06 o 
  -3   3   5        0.48        1.11      0.66 o 
  -2   3   5       95.66      102.02      1.93 o 
  -1   3   5        0.46        4.89      3.13 o 
   0   3   5       42.01       46.21      1.48 o 
   1   3   5        0.18        0.37      0.38 o 
   2   3   5       50.54       53.98      3.74 o 
   3   3   5       70.47       64.93      1.08 o 
   4   3   5       16.91       18.44      0.66 o 
   5   3   5       12.51       13.37      0.67 o 
   6   3   5        5.54        5.08      0.27 o 
   7   3   5        6.79        5.47      0.26 o 
   8   3   5        4.62        3.47      0.33 o 
   9   3   5        0.23        0.67      0.17 o 
  10   3   5        0.10        0.26      0.15 o 
  11   3   5        0.56        1.01      0.12 o 
 -15   4   5        0.28        0.29      0.21 o 
 -14   4   5        0.93        0.69      0.16 o 
 -13   4   5        0.49        0.20      0.15 o 
 -12   4   5        0.15        0.28      0.17 o 
 -11   4   5        4.24        5.09      0.19 o 
 -10   4   5        9.31       10.61      0.22 o 
  -9   4   5       15.26       13.33      0.35 o 
  -8   4   5      118.77       99.33      0.63 o 
  -7   4   5       37.60       36.56      2.73 o 
  -6   4   5      127.75      123.76      6.09 o 
  -5   4   5        1.53        1.07      0.48 o 
  -4   4   5       46.57       50.06      1.69 o 
  -3   4   5        4.54        2.83      0.48 o 
  -2   4   5        1.34        0.98      0.41 o 
  -1   4   5       16.01       15.00      0.66 o 
   0   4   5      204.24      212.14      2.55 o 
   1   4   5        5.54        4.67      0.57 o 
   2   4   5       38.16       38.31      0.85 o 
   3   4   5       21.78       24.39      1.46 o 
   4   4   5      158.02      160.91      2.10 o 
   5   4   5       40.42       40.68      0.59 o 
   6   4   5        2.53        1.26      0.23 o 
   7   4   5        8.83        6.03      0.26 o 
   8   4   5        3.03        4.27      0.23 o 
   9   4   5        6.70        8.57      0.32 o 
  10   4   5        0.49        0.85      0.19 o 
  11   4   5        0.55        0.72      0.15 o 
 -15   5   5        0.06       -0.08      0.16 o 
 -14   5   5        0.03       -0.12      0.25 o 
 -13   5   5        0.26        0.21      0.22 o 
 -12   5   5        4.99        5.87      0.24 o 
 -11   5   5        1.83        1.39      0.15 o 
 -10   5   5       12.53       17.31      0.23 o 
  -9   5   5       74.07       64.42      0.63 o 
  -8   5   5      253.86      235.52      1.81 o 
  -7   5   5      130.93      124.65      2.39 o 
  -6   5   5       13.43       15.34      0.67 o 
  -5   5   5       53.09       58.67      1.05 o 
  -4   5   5        0.06        0.06      0.49 o 
  -3   5   5       96.66      108.43      3.87 o 
  -2   5   5        0.01       -0.40      0.45 o 
  -1   5   5       12.57       13.52      0.99 o 
   0   5   5        4.20        4.89      0.82 o 
   1   5   5        5.20        3.27      0.49 o 
   2   5   5        1.55        0.87      0.51 o 
   3   5   5       98.77      100.31      3.72 o 
   4   5   5      138.66      159.29      5.92 o 
   5   5   5       16.19       19.99      0.48 o 
   6   5   5       14.72       14.44      0.82 o 
   7   5   5        0.17        0.15      0.35 o 
   8   5   5        3.42        2.82      0.23 o 
   9   5   5        1.19        1.68      0.22 o 
  10   5   5        0.36        0.63      0.14 o 
  11   5   5        0.10       -0.08      0.16 o 
 -14   6   5        0.01       -0.16      0.21 o 
 -13   6   5        1.03        0.43      0.20 o 
 -12   6   5        4.42        5.01      0.25 o 
 -11   6   5        0.49        0.64      0.18 o 
 -10   6   5       16.72       21.18      0.33 o 
  -9   6   5        0.22        0.21      0.31 o 
  -8   6   5        7.64        5.99      0.29 o 
  -7   6   5        0.07        0.46      0.25 o 
  -6   6   5        4.92        5.68      0.33 o 
  -5   6   5       37.83       38.56      0.93 o 
  -4   6   5       19.97       15.88      0.71 o 
  -3   6   5        0.02        0.40      0.46 o 
  -2   6   5       25.27       26.55      1.13 o 
  -1   6   5      130.62      129.53      3.21 o 
   0   6   5       87.75       95.66      3.33 o 
   1   6   5       20.64       17.52      0.90 o 
   2   6   5       15.33       16.33      1.03 o 
   3   6   5       34.08       34.98      1.07 o 
   4   6   5       76.06       79.66      0.76 o 
   5   6   5      183.26      191.61      4.28 o 
   6   6   5        1.78        1.08      0.33 o 
   7   6   5        3.52        4.18      0.26 o 
   8   6   5        1.75        1.69      0.23 o 
   9   6   5        1.60        1.52      0.19 o 
  10   6   5        0.85        1.19      0.17 o 
 -14   7   5        0.01        0.03      0.10 o 
 -13   7   5        0.00        0.13      0.16 o 
 -12   7   5        0.15        0.31      0.27 o 
 -11   7   5       11.37       12.73      0.60 o 
 -10   7   5        0.24        0.75      0.24 o 
  -9   7   5        1.82        3.07      0.70 o 
  -8   7   5        4.05        4.31      0.45 o 
  -7   7   5        1.11        0.26      0.51 o 
  -6   7   5        0.81        0.91      0.21 o 
  -5   7   5        3.58        3.38      0.21 o 
  -4   7   5        3.48        3.03      0.28 o 
  -3   7   5       24.34       25.95      0.95 o 
  -2   7   5        0.74        1.49      0.49 o 
  -1   7   5        3.70        2.64      0.53 o 
   0   7   5       21.70       24.10      0.77 o 
   1   7   5        8.07        5.64      0.36 o 
   2   7   5      216.95      201.78      2.22 o 
   3   7   5        2.36        2.66      0.74 o 
   4   7   5        2.70        1.67      0.36 o 
   5   7   5        0.01       -0.09      0.33 o 
   6   7   5        8.96        8.27      0.70 o 
   7   7   5        0.12        0.25      0.33 o 
   8   7   5        0.00       -0.04      0.29 o 
   9   7   5        0.22        0.12      0.25 o 
  10   7   5        0.13        0.42      0.14 o 
 -13   8   5        0.51        1.23      0.25 o 
 -12   8   5        1.51        1.13      0.15 o 
 -11   8   5        2.94        2.52      0.19 o 
 -10   8   5        3.00        3.10      0.21 o 
  -9   8   5        8.67        8.48      0.41 o 
  -8   8   5        3.20        4.77      0.26 o 
  -7   8   5        0.64        0.84      0.23 o 
  -6   8   5        0.00        0.24      0.39 o 
  -5   8   5        0.79        0.95      0.25 o 
  -4   8   5        0.19        0.19      0.25 o 
  -3   8   5       72.02       74.11      0.91 o 
  -2   8   5       64.46       63.03      1.66 o 
  -1   8   5        1.53        0.95      0.33 o 
   0   8   5        1.06        1.52      0.29 o 
   1   8   5       39.58       42.17      1.87 o 
   2   8   5       97.76       93.82      3.64 o 
   3   8   5        9.73        8.66      0.41 o 
   4   8   5       29.49       28.22      0.51 o 
   5   8   5        3.58        4.14      0.82 o 
   6   8   5        0.03        0.00      0.33 o 
   7   8   5        0.20        0.04      0.29 o 
   8   8   5        1.06        1.07      0.29 o 
   9   8   5        0.05        0.06      0.16 o 
 -12   9   5        0.30        0.25      0.13 o 
 -11   9   5        0.00        0.18      0.14 o 
 -10   9   5        3.49        3.98      0.20 o 
  -9   9   5        2.51        2.32      0.20 o 
  -8   9   5       14.29       13.86      0.52 o 
  -7   9   5        0.63        0.26      0.18 o 
  -6   9   5        0.82        0.57      0.25 o 
  -5   9   5        2.14        2.14      0.24 o 
  -4   9   5       15.57       14.56      0.49 o 
  -3   9   5       28.39       28.72      0.52 o 
  -2   9   5        0.68        0.36      0.26 o 
  -1   9   5       17.31       18.07      0.32 o 
   0   9   5        1.96        1.27      0.33 o 
   1   9   5        0.12        0.21      0.33 o 
   2   9   5        0.19        0.63      0.33 o 
   3   9   5        8.85        8.39      0.43 o 
   4   9   5        0.14        0.29      0.30 o 
   5   9   5        0.04       -0.08      0.33 o 
   7   9   5        0.49        0.53      0.29 o 
   8   9   5        0.00       -0.08      0.21 o 
   9   9   5        2.33        3.41      0.16 o 
 -11  10   5        0.04        0.33      0.23 o 
 -10  10   5        4.11        2.30      0.16 o 
  -9  10   5        0.25        0.21      0.16 o 
  -8  10   5        2.22        2.76      0.15 o 
  -7  10   5        0.03       -0.04      0.27 o 
  -6  10   5        1.37        1.06      0.18 o 
  -5  10   5        6.07        6.59      0.39 o 
  -4  10   5        0.93        1.28      0.27 o 
  -3  10   5        0.09        0.42      0.21 o 
  -2  10   5        0.11        0.37      0.21 o 
  -1  10   5        3.58        2.28      0.25 o 
   0  10   5        8.57        8.49      0.26 o 
   1  10   5        2.43        1.93      0.33 o 
   2  10   5        1.79        2.18      0.33 o 
   3  10   5        8.91        9.25      0.37 o 
   4  10   5        0.39        0.29      0.29 o 
   5  10   5        0.04        0.04      0.29 o 
   6  10   5        0.06        0.00      0.25 o 
   7  10   5        0.16        0.12      0.21 o 
   8  10   5        0.95        1.32      0.12 o 
 -10  11   5        0.69        0.74      0.29 o 
  -9  11   5        0.01       -0.04      0.37 o 
  -8  11   5        0.00       -0.08      0.41 o 
  -7  11   5        1.23        1.60      0.24 o 
  -6  11   5        0.33        0.17      0.24 o 
  -5  11   5        0.04        0.07      0.27 o 
  -4  11   5        0.04       -0.05      0.27 o 
  -3  11   5        1.68        1.60      0.21 o 
  -2  11   5        1.61        2.26      0.25 o 
  -1  11   5        2.01        0.97      0.23 o 
   0  11   5        6.86        7.50      0.29 o 
   1  11   5        0.86        1.05      0.20 o 
   2  11   5        6.54        5.27      0.23 o 
   3  11   5        0.13        0.33      0.29 o 
   4  11   5        0.10        0.04      0.25 o 
   5  11   5        0.18        0.21      0.25 o 
   6  11   5        0.93        0.86      0.21 o 
  -9  12   5        0.19        0.21      0.25 o 
  -8  12   5        0.33        0.37      0.33 o 
  -7  12   5        0.01       -0.04      0.21 o 
  -6  12   5        3.07        4.84      0.35 o 
  -5  12   5        0.08        0.39      0.24 o 
  -4  12   5        0.78        0.74      0.24 o 
  -3  12   5        8.12        8.26      0.29 o 
  -2  12   5        0.19        0.23      0.27 o 
  -1  12   5        1.20        0.98      0.20 o 
   0  12   5        4.26        4.02      0.37 o 
   1  12   5        5.74        5.61      0.33 o 
   2  12   5        2.81        2.33      0.20 o 
   3  12   5        2.50        3.19      0.25 o 
   4  12   5        1.89        1.58      0.16 o 
   5  12   5        1.21        1.44      0.21 o 
  -7  13   5        0.50        0.82      0.25 o 
  -6  13   5        1.05        1.64      0.29 o 
  -5  13   5        1.63        1.87      0.25 o 
  -4  13   5        0.65        0.31      0.25 o 
  -3  13   5        0.42        0.29      0.25 o 
  -2  13   5        0.99        0.90      0.25 o 
  -1  13   5        0.14        0.16      0.25 o 
   0  13   5        0.00       -0.16      0.25 o 
   1  13   5        1.87        2.26      0.25 o 
   2  13   5        0.16        0.04      0.21 o 
   3  13   5        1.19        1.15      0.21 o 
 -15   0   6        3.41        3.82      0.25 o 
 -14   0   6        2.03        1.93      0.33 o 
 -13   0   6        4.29        4.85      0.37 o 
 -12   0   6        2.92        2.94      0.41 o 
 -11   0   6        1.37        1.01      0.24 o 
 -10   0   6        0.01       -0.15      0.23 o 
  -9   0   6        0.07        0.26      0.45 o 
  -8   0   6       67.13       75.29      5.80 o 
  -7   0   6       95.71      105.31      2.26 o 
  -6   0   6        0.99        2.34      0.95 o 
  -5   0   6       84.27       98.69      2.14 o 
  -4   0   6       34.61       35.24      1.36 o 
  -3   0   6      143.01      135.49      2.34 o 
  -2   0   6      889.86      907.37      5.67 o 
  -1   0   6        8.10        7.94      0.86 o 
   0   0   6        4.72        5.76      0.58 o 
   1   0   6      101.75       90.92      2.18 o 
   2   0   6        3.08        1.56      1.19 o 
   3   0   6        7.86        6.82      0.64 o 
   4   0   6        7.75       10.49      0.29 o 
   5   0   6       60.70       59.29      0.93 o 
   6   0   6        8.86       14.06      0.39 o 
   7   0   6       39.01       38.39      0.86 o 
   8   0   6        0.03        0.16      0.29 o 
  10   0   6        3.52        4.89      0.29 o 
  11   0   6        3.36        5.96      0.21 o 
 -15   1   6        0.19        0.00      0.25 o 
 -14   1   6        0.79        0.62      0.16 o 
 -13   1   6        0.60        0.60      0.19 o 
 -12   1   6        0.03        0.16      0.23 o 
 -11   1   6        0.07       -0.10      0.19 o 
 -10   1   6        3.72        5.63      0.25 o 
  -9   1   6        2.13        3.55      0.29 o 
  -8   1   6        0.89        1.85      0.30 o 
  -7   1   6      112.71      116.86      4.26 o 
  -6   1   6        0.77        0.12      0.58 o 
  -5   1   6       25.25       26.38      0.90 o 
  -4   1   6        0.03       -0.18      0.55 o 
  -3   1   6        9.07        6.57      0.73 o 
  -2   1   6      143.18      163.68      1.80 o 
  -1   1   6        0.72        1.14      0.53 o 
   0   1   6       57.19       58.55      0.92 o 
   1   1   6        6.74        7.83      0.52 o 
   2   1   6        9.28       10.08      0.78 o 
   3   1   6        0.29        0.10      0.42 o 
   4   1   6        0.00        0.14      0.15 o 
   5   1   6        0.23        1.58      0.27 o 
   6   1   6       59.70       51.74      0.35 o 
   7   1   6        3.64        3.26      0.17 o 
   8   1   6        0.02       -0.10      0.20 o 
   9   1   6        0.22        0.31      0.15 o 
  10   1   6        0.08        0.12      0.16 o 
  11   1   6        0.62        1.32      0.12 o 
 -15   2   6        0.18       -0.21      0.21 o 
 -14   2   6        0.81        1.05      0.16 o 
 -13   2   6        0.24        0.36      0.18 o 
 -12   2   6        0.46        0.33      0.17 o 
 -11   2   6        6.41        7.17      0.23 o 
 -10   2   6        0.81        0.33      0.24 o 
  -9   2   6       33.48       28.34      0.43 o 
  -8   2   6        1.40        2.03      0.25 o 
  -7   2   6       37.94       37.44      3.62 o 
  -6   2   6        4.22       19.98      1.23 o 
  -5   2   6       22.08       23.97      1.32 o 
  -4   2   6       56.11       60.49      1.77 o 
  -3   2   6       20.33       20.60      1.23 o 
  -2   2   6       63.37       58.05      2.41 o 
  -1   2   6      174.39      201.87      6.52 o 
   0   2   6        4.37        4.81      0.59 o 
   1   2   6       11.81        9.43      0.63 o 
   2   2   6       37.08       37.64      1.12 o 
   3   2   6       21.62       19.48      0.97 o 
   4   2   6       98.28      101.40      0.49 o 
   5   2   6       32.30       39.14      0.85 o 
   6   2   6       29.95       28.02      0.42 o 
   7   2   6        4.34        3.72      0.17 o 
   8   2   6        0.04        0.05      0.17 o 
   9   2   6        0.03       -0.04      0.15 o 
  10   2   6        2.15        3.57      0.13 o 
  11   2   6        0.03        0.08      0.12 o 
 -15   3   6        0.09        0.08      0.12 o 
 -14   3   6        0.92        0.66      0.19 o 
 -13   3   6        2.46        2.87      0.19 o 
 -12   3   6        0.73        1.18      0.19 o 
 -11   3   6        0.01        0.21      0.18 o 
 -10   3   6       29.13       31.69      0.77 o 
  -9   3   6       55.71       46.65      0.69 o 
  -8   3   6       10.89       14.24      0.30 o 
  -7   3   6       12.87       17.23      0.95 o 
  -6   3   6       52.01       43.13      1.48 o 
  -5   3   6       16.93       21.55      0.75 o 
  -4   3   6        0.74        0.41      0.90 o 
  -3   3   6        0.01        0.49      0.95 o 
  -2   3   6        9.04       10.20      1.03 o 
  -1   3   6       11.93       15.79      1.07 o 
   0   3   6       35.30       35.79      1.00 o 
   1   3   6        2.13        2.18      0.90 o 
   2   3   6        0.94        0.71      0.57 o 
   3   3   6        0.82        1.46      0.22 o 
   4   3   6        5.94        5.90      0.40 o 
   5   3   6        0.65        0.79      0.19 o 
   6   3   6       22.32       20.93      0.37 o 
   7   3   6        1.10        1.03      0.18 o 
   8   3   6        0.45        0.60      0.17 o 
   9   3   6        0.35        0.41      0.12 o 
  10   3   6        0.61        0.65      0.09 o 
 -14   4   6        0.48        0.37      0.17 o 
 -13   4   6        1.28        1.95      0.17 o 
 -12   4   6        0.40        0.88      0.18 o 
 -11   4   6        0.57        0.70      0.18 o 
 -10   4   6       25.18       21.15      0.44 o 
  -9   4   6       16.87       16.53      0.35 o 
  -8   4   6        3.46        1.61      0.34 o 
  -7   4   6       42.37       41.75      0.93 o 
  -6   4   6        9.53       11.19      1.60 o 
  -5   4   6        2.76        2.49      0.56 o 
  -4   4   6        2.93        3.58      0.54 o 
  -3   4   6        0.25       -0.20      0.50 o 
  -2   4   6        0.02        0.20      0.49 o 
  -1   4   6       83.98       92.56      1.10 o 
   0   4   6       60.41       65.16      1.44 o 
   1   4   6       48.94       47.45      1.81 o 
   2   4   6       59.44       61.51      4.87 o 
   3   4   6      360.19      390.16      1.19 o 
   4   4   6       24.77       21.11      0.36 o 
   5   4   6        0.96        0.09      0.19 o 
   6   4   6        0.38        0.25      0.18 o 
   7   4   6        0.02        0.14      0.15 o 
   8   4   6        0.29        0.23      0.14 o 
   9   4   6        0.06        0.14      0.14 o 
  10   4   6        0.21       -0.03      0.09 o 
 -14   5   6        0.11        0.10      0.13 o 
 -13   5   6        0.95        0.60      0.20 o 
 -12   5   6        4.05        4.58      0.19 o 
 -11   5   6        0.04        0.25      0.19 o 
 -10   5   6        0.03        0.66      0.23 o 
  -9   5   6        7.39        6.07      0.30 o 
  -8   5   6        0.04        0.68      0.47 o 
  -7   5   6       15.72       13.46      0.32 o 
  -6   5   6       10.34       11.20      0.25 o 
  -5   5   6        6.71        7.05      0.23 o 
  -4   5   6        0.42        0.76      0.55 o 
  -3   5   6        1.36        2.17      0.54 o 
  -2   5   6        5.35        7.53      0.58 o 
  -1   5   6       23.64       22.29      1.23 o 
   0   5   6       62.35       62.59      2.06 o 
   1   5   6      147.71      145.38      7.83 o 
   2   5   6       30.81       30.98      1.27 o 
   3   5   6       35.88       40.03      0.45 o 
   4   5   6       14.92       14.44      0.40 o 
   5   5   6        1.16        1.19      0.23 o 
   6   5   6       11.10       11.27      0.29 o 
   7   5   6        2.26        2.43      0.23 o 
   8   5   6        0.02        0.10      0.16 o 
   9   5   6        0.04        0.24      0.13 o 
 -14   6   6        0.83        1.27      0.21 o 
 -13   6   6        0.16        0.25      0.25 o 
 -12   6   6        4.75        5.42      0.25 o 
 -11   6   6       16.13       16.15      0.26 o 
 -10   6   6       12.39       16.49      0.27 o 
  -9   6   6        0.25        0.09      0.25 o 
  -8   6   6        0.29       -0.25      0.62 o 
  -7   6   6        3.34        2.29      0.25 o 
  -6   6   6        0.19       -0.01      0.20 o 
  -5   6   6        0.98        0.61      0.21 o 
  -4   6   6       35.77       31.46      0.43 o 
  -3   6   6        0.60        0.74      0.25 o 
  -2   6   6        3.33        3.78      0.66 o 
  -1   6   6        8.94        9.75      0.45 o 
   0   6   6        6.34        5.25      0.36 o 
   1   6   6       68.41       68.36      2.98 o 
   2   6   6      101.36      109.21      4.65 o 
   3   6   6       45.44       51.23      0.48 o 
   4   6   6        4.40        4.32      0.53 o 
   5   6   6        9.33        8.56      0.36 o 
   6   6   6        0.21        0.22      0.29 o 
   7   6   6        0.82        0.93      0.20 o 
   8   6   6        0.26        0.43      0.17 o 
   9   6   6        0.13        0.56      0.15 o 
 -13   7   6        1.07        1.36      0.31 o 
 -12   7   6        3.75        5.02      0.37 o 
 -11   7   6        1.93        2.22      0.19 o 
 -10   7   6       33.39       35.14      0.44 o 
  -9   7   6       40.07       40.40      0.51 o 
  -8   7   6        3.59        1.82      0.27 o 
  -7   7   6        2.75        3.08      0.37 o 
  -6   7   6        1.21        1.39      0.21 o 
  -5   7   6        3.73        3.48      0.25 o 
  -4   7   6       19.10       18.47      0.32 o 
  -3   7   6        0.09       -0.13      0.25 o 
  -2   7   6        2.05        1.36      0.33 o 
  -1   7   6       21.15       21.88      0.90 o 
   0   7   6      125.87      124.76      1.77 o 
   1   7   6       49.88       43.75      1.23 o 
   2   7   6        0.05        0.08      0.33 o 
   3   7   6        0.63        1.57      0.33 o 
   4   7   6        3.45        3.68      0.33 o 
   5   7   6        0.92        1.08      0.30 o 
   6   7   6        0.05       -0.12      0.29 o 
   7   7   6        0.05        0.21      0.29 o 
   8   7   6        0.36        0.98      0.16 o 
   9   7   6        2.30        3.00      0.21 o 
 -13   8   6        1.19        1.27      0.16 o 
 -12   8   6        0.51        0.47      0.31 o 
 -11   8   6        0.46        0.59      0.15 o 
 -10   8   6        3.03        2.29      0.18 o 
  -9   8   6        0.00        0.26      0.20 o 
  -8   8   6        3.49        4.09      0.45 o 
  -7   8   6        1.18        1.45      0.27 o 
  -6   8   6        7.37        7.26      0.29 o 
  -5   8   6        2.97        1.61      0.21 o 
  -4   8   6        0.03        0.09      0.20 o 
  -3   8   6        1.06        0.85      0.25 o 
  -2   8   6        4.89        3.33      0.37 o 
  -1   8   6       17.95       21.38      0.95 o 
   0   8   6       25.52       29.73      0.47 o 
   1   8   6        0.12        0.12      0.43 o 
   2   8   6        0.63        1.03      0.30 o 
   3   8   6       41.78       41.08      0.80 o 
   4   8   6        0.01        0.05      0.29 o 
   5   8   6        0.56        0.29      0.29 o 
   6   8   6        0.08        0.08      0.29 o 
   7   8   6        1.36        1.93      0.45 o 
   8   8   6        0.95        1.54      0.21 o 
 -11   9   6        1.07        1.35      0.28 o 
 -10   9   6        0.02        0.14      0.15 o 
  -9   9   6        0.20        0.31      0.33 o 
  -8   9   6        0.52        0.25      0.27 o 
  -7   9   6        2.30        2.62      0.40 o 
  -6   9   6        5.03        7.71      1.27 o 
  -5   9   6        3.22        3.02      0.35 o 
  -4   9   6        1.29        1.04      0.25 o 
  -3   9   6        0.85        0.41      0.20 o 
  -2   9   6       16.86       17.27      1.09 o 
  -1   9   6        3.72        3.91      0.31 o 
   0   9   6        0.35        0.16      0.29 o 
   1   9   6       12.80       11.02      0.41 o 
   2   9   6       27.99       26.36      0.49 o 
   3   9   6        0.22        0.33      0.29 o 
   4   9   6        2.31        1.64      0.29 o 
   5   9   6        0.05        0.12      0.25 o 
   6   9   6        3.27        3.88      0.33 o 
   7   9   6        0.14        0.09      0.13 o 
 -10  10   6        0.37        0.54      0.17 o 
  -9  10   6        0.55        0.89      0.21 o 
  -8  10   6        0.54        0.31      0.21 o 
  -7  10   6        1.66        1.35      0.24 o 
  -6  10   6        2.16        2.34      0.49 o 
  -5  10   6        0.63        0.66      0.45 o 
  -4  10   6       22.05       22.42      0.39 o 
  -3  10   6        0.81        1.32      0.21 o 
  -2  10   6        3.37        4.24      0.53 o 
  -1  10   6        3.74        2.38      0.41 o 
   0  10   6        6.43        8.19      0.28 o 
   1  10   6        0.17        0.29      0.29 o 
   2  10   6        0.01        0.33      0.29 o 
   3  10   6        0.48        0.41      0.25 o 
   4  10   6        1.47        1.73      0.25 o 
   5  10   6        1.65        2.12      0.31 o 
   6  10   6        0.06       -0.03      0.13 o 
  -9  11   6        0.45        0.74      0.33 o 
  -8  11   6        0.74        1.07      0.37 o 
  -7  11   6        0.05       -0.08      0.37 o 
  -6  11   6        0.00       -0.08      0.41 o 
  -5  11   6       20.89       23.64      0.58 o 
  -4  11   6        0.06        0.22      0.29 o 
  -3  11   6        1.47        1.51      0.18 o 
  -2  11   6        0.01       -0.02      0.20 o 
  -1  11   6        0.00       -0.08      0.20 o 
   0  11   6        0.56        0.29      0.21 o 
   1  11   6        0.61        0.68      0.19 o 
   2  11   6        0.02        0.02      0.16 o 
   3  11   6        0.03       -0.04      0.17 o 
   4  11   6        1.83        1.85      0.33 o 
   5  11   6        0.79        0.86      0.21 o 
  -8  12   6        1.82        2.22      0.25 o 
  -7  12   6        1.73        2.22      0.29 o 
  -6  12   6        0.20        0.29      0.33 o 
  -5  12   6        0.08        0.16      0.33 o 
  -4  12   6        0.30        0.40      0.19 o 
  -3  12   6        0.17       -0.08      0.25 o 
  -2  12   6        0.51        0.41      0.25 o 
  -1  12   6        0.69        0.92      0.19 o 
   0  12   6        0.07        0.00      0.16 o 
   1  12   6        0.02        0.00      0.19 o 
   2  12   6        0.23        0.19      0.15 o 
   3  12   6        0.00        0.25      0.16 o 
  -5  13   6        0.01        0.00      0.21 o 
 -15   1   7        0.23       -0.08      0.16 o 
 -14   1   7        0.01       -0.04      0.17 o 
 -13   1   7        0.00       -0.09      0.17 o 
 -12   1   7        0.00       -0.04      0.33 o 
 -11   1   7        0.51        0.14      0.29 o 
 -10   1   7        3.68        2.84      0.24 o 
  -9   1   7       15.79       12.77      0.33 o 
  -8   1   7       23.81       27.39      0.41 o 
  -7   1   7       49.37       49.67      0.93 o 
  -6   1   7        1.12        1.69      0.37 o 
  -5   1   7        1.60        1.77      0.67 o 
  -4   1   7       10.01       10.26      0.81 o 
  -3   1   7        6.56        9.05      1.07 o 
  -2   1   7        6.31        4.26      0.73 o 
  -1   1   7        2.29        1.84      0.52 o 
   0   1   7       16.40       14.71      0.92 o 
   1   1   7        0.93        0.80      0.14 o 
   2   1   7        0.82        1.13      0.13 o 
   3   1   7        9.67       10.02      0.21 o 
   4   1   7       61.31       53.33      0.36 o 
   5   1   7        1.15        1.16      0.19 o 
   6   1   7        3.95        3.64      0.17 o 
   7   1   7        1.81        2.94      0.15 o 
   8   1   7        0.28        0.10      0.14 o 
   9   1   7        1.85        2.91      0.17 o 
 -14   2   7        0.02       -0.10      0.17 o 
 -13   2   7        0.14        0.25      0.16 o 
 -12   2   7        0.02        0.09      0.18 o 
 -11   2   7        4.77        4.82      0.22 o 
 -10   2   7        3.03        2.67      0.23 o 
  -9   2   7        0.22        0.46      0.33 o 
  -8   2   7        2.31        1.66      0.24 o 
  -7   2   7        2.66        3.88      0.32 o 
  -6   2   7        0.21        0.71      0.27 o 
  -4   2   7        4.08        2.67      1.03 o 
  -3   2   7       51.44       49.06      1.73 o 
  -2   2   7        0.23       -0.33      0.90 o 
  -1   2   7        8.63        9.31      0.74 o 
   0   2   7       28.50       29.05      0.31 o 
   1   2   7       14.03       12.90      0.38 o 
   2   2   7       18.78       15.65      0.32 o 
   3   2   7       17.95       17.69      0.34 o 
   4   2   7        4.60        2.27      0.19 o 
   5   2   7       37.20       37.10      0.33 o 
   6   2   7        0.01       -0.09      0.15 o 
   7   2   7        0.26        0.28      0.13 o 
   8   2   7        0.36        0.47      0.14 o 
   9   2   7        0.06        0.09      0.10 o 
 -14   3   7        1.55        1.73      0.16 o 
 -13   3   7        2.35        3.58      0.17 o 
 -12   3   7        1.01        1.46      0.19 o 
 -11   3   7        0.02        0.87      0.19 o 
 -10   3   7        8.58        6.68      0.27 o 
  -9   3   7       24.81       19.82      0.69 o 
  -8   3   7        0.12        0.06      0.25 o 
  -7   3   7        6.00        4.40      0.27 o 
  -6   3   7        2.28        2.26      0.19 o 
  -5   3   7        0.59        0.55      0.16 o 
  -4   3   7       21.31       26.29      0.54 o 
  -3   3   7        6.26        4.98      0.74 o 
  -2   3   7        0.16        0.36      0.18 o 
  -1   3   7      100.17       97.04      0.69 o 
   0   3   7      144.73      149.61      0.55 o 
   1   3   7       20.89       20.59      0.48 o 
   2   3   7       30.25       27.35      0.25 o 
   3   3   7       48.71       46.42      0.42 o 
   4   3   7       52.31       47.96      0.46 o 
   5   3   7        1.89        2.14      0.17 o 
   6   3   7        0.26        0.23      0.15 o 
   7   3   7        0.01       -0.12      0.15 o 
   8   3   7        0.00       -0.05      0.13 o 
   9   3   7        0.00        0.00      0.21 o 
 -14   4   7        0.46        0.29      0.15 o 
 -13   4   7        2.52        4.05      0.39 o 
 -12   4   7       12.57       13.58      0.23 o 
 -11   4   7        0.94        2.29      0.19 o 
 -10   4   7        0.03        0.65      0.29 o 
  -9   4   7        0.00        0.28      0.35 o 
  -8   4   7        1.22        0.31      0.25 o 
  -7   4   7        0.08        0.34      0.20 o 
  -6   4   7        8.30        7.97      0.25 o 
  -5   4   7        2.38        1.20      0.19 o 
  -4   4   7        9.56        8.72      0.24 o 
  -3   4   7       40.32       42.41      0.36 o 
  -2   4   7       12.83       13.64      0.31 o 
  -1   4   7        3.15        3.90      0.23 o 
   0   4   7       25.05       24.69      0.32 o 
   1   4   7       48.96       50.91      0.36 o 
   2   4   7        8.35        9.29      0.36 o 
   3   4   7       15.91       14.49      0.31 o 
   4   4   7        0.43        0.17      0.16 o 
   5   4   7        0.01       -0.16      0.16 o 
   6   4   7        0.05        0.06      0.16 o 
   7   4   7        0.00       -0.08      0.17 o 
   8   4   7        0.10        0.00      0.16 o 
   9   4   7        0.02        0.00      0.16 o 
 -14   5   7        0.02        0.16      0.16 o 
 -13   5   7        0.23        0.80      0.27 o 
 -12   5   7        0.79        1.59      0.20 o 
 -11   5   7       23.75       24.25      0.35 o 
 -10   5   7        7.17        6.41      0.32 o 
  -9   5   7        3.09        1.46      0.36 o 
  -8   5   7        0.28        0.22      0.35 o 
  -7   5   7        4.01        2.86      0.21 o 
  -6   5   7        3.55        4.06      0.20 o 
  -5   5   7        0.34        0.11      0.25 o 
  -4   5   7        0.72        1.07      0.27 o 
  -3   5   7       84.97       92.92      2.61 o 
  -2   5   7       48.92       51.79      0.78 o 
  -1   5   7        1.18        0.99      0.37 o 
   0   5   7        0.41        0.86      0.21 o 
   1   5   7       21.53       21.31      0.39 o 
   2   5   7        0.00        0.22      0.28 o 
   3   5   7        0.76        0.43      0.19 o 
   4   5   7        0.01        0.22      0.35 o 
   5   5   7        0.06        0.00      0.20 o 
   6   5   7        6.71        8.20      0.25 o 
   7   5   7        1.72        2.58      0.19 o 
   8   5   7        1.18        1.89      0.25 o 
 -13   6   7        0.45        0.74      0.21 o 
 -12   6   7        3.18        3.41      0.43 o 
 -11   6   7       11.63       12.06      0.51 o 
 -10   6   7        5.65        5.06      0.23 o 
  -9   6   7        5.29        4.55      0.27 o 
  -8   6   7        0.00       -0.25      0.36 o 
  -7   6   7        0.40        0.18      0.19 o 
  -6   6   7        0.50        0.26      0.21 o 
  -5   6   7        5.52        4.25      0.23 o 
  -4   6   7        1.11        0.84      0.21 o 
  -3   6   7       20.10       20.91      0.64 o 
  -2   6   7        0.03        0.37      0.33 o 
  -1   6   7       52.84       42.95      1.40 o 
   0   6   7       10.76       12.74      0.56 o 
   1   6   7       69.11       69.10      0.66 o 
   2   6   7       54.49       55.19      0.64 o 
   3   6   7        1.37        1.32      0.29 o 
   4   6   7        0.39        0.34      0.21 o 
   5   6   7        0.41        0.16      0.33 o 
   6   6   7        0.37        0.41      0.29 o 
   7   6   7        0.01       -0.04      0.25 o 
   8   6   7        0.07        0.25      0.21 o 
 -13   7   7        0.21        0.00      0.16 o 
 -12   7   7        0.36        0.53      0.25 o 
 -11   7   7        0.14        0.23      0.19 o 
 -10   7   7        0.63        0.64      0.19 o 
  -9   7   7        0.00       -0.06      0.26 o 
  -8   7   7        1.08        1.01      0.41 o 
  -7   7   7        0.19        0.40      0.20 o 
  -6   7   7        2.15        2.39      0.25 o 
  -5   7   7        0.57        0.23      0.20 o 
  -4   7   7        1.77        1.17      0.21 o 
  -3   7   7        0.22        0.54      0.29 o 
  -2   7   7       17.25       18.82      0.80 o 
  -1   7   7       67.45       60.72      0.65 o 
   0   7   7        4.55        3.21      0.74 o 
   1   7   7       11.52       15.18      0.36 o 
   2   7   7       31.26       33.76      0.42 o 
   3   7   7        5.90        6.63      0.35 o 
   4   7   7        0.00       -0.16      0.33 o 
   5   7   7        0.01        0.08      0.29 o 
   6   7   7        0.08       -0.04      0.25 o 
   7   7   7        0.20        0.45      0.21 o 
 -12   8   7        0.86        0.90      0.21 o 
 -11   8   7        0.47        0.62      0.25 o 
 -10   8   7        0.33        0.65      0.23 o 
  -9   8   7        0.00       -0.16      0.21 o 
  -8   8   7        0.49        0.10      0.29 o 
  -7   8   7        2.36        2.53      0.28 o 
  -6   8   7        4.56        4.30      0.32 o 
  -5   8   7        3.37        2.89      0.22 o 
  -4   8   7        5.27        6.04      0.24 o 
  -3   8   7        0.00        0.23      0.20 o 
  -2   8   7        3.46        3.87      0.41 o 
  -1   8   7        0.04       -0.03      0.29 o 
   0   8   7       16.68       16.00      0.86 o 
   1   8   7       11.26       12.38      0.53 o 
   2   8   7       10.14       11.07      0.30 o 
   3   8   7        1.24        0.86      0.29 o 
   4   8   7        0.13        0.45      0.29 o 
   5   8   7        1.03        1.27      0.29 o 
   6   8   7        1.51        2.22      0.25 o 
   7   8   7        0.29        0.16      0.16 o 
 -11   9   7        1.03        0.90      0.16 o 
 -10   9   7        0.01        0.16      0.25 o 
  -9   9   7        0.12        0.12      0.37 o 
  -8   9   7        1.15        0.93      0.24 o 
  -7   9   7        3.52        4.25      0.45 o 
  -6   9   7       11.67       11.21      0.30 o 
  -5   9   7        2.33        2.23      0.24 o 
  -4   9   7        5.62        4.76      0.23 o 
  -3   9   7        1.04        1.28      0.21 o 
  -2   9   7        0.93        1.48      0.23 o 
  -1   9   7        1.06        0.82      0.37 o 
   0   9   7        1.65        2.26      0.33 o 
   1   9   7        6.54        6.85      0.28 o 
   2   9   7        0.15        0.24      0.22 o 
   3   9   7        1.41        1.40      0.29 o 
   4   9   7        3.37        4.32      0.29 o 
   5   9   7        0.20        0.33      0.21 o 
   6   9   7        0.62        1.05      0.12 o 
  -9  10   7        1.11        1.10      0.17 o 
  -8  10   7        0.00        0.21      0.37 o 
  -7  10   7        0.95        0.95      0.17 o 
  -6  10   7        0.08        0.12      0.37 o 
  -5  10   7        0.02       -0.08      0.37 o 
  -4  10   7        0.64        0.28      0.23 o 
  -3  10   7        3.34        3.86      0.22 o 
  -2  10   7        0.18        0.47      0.20 o 
  -1  10   7        0.11        0.29      0.19 o 
   0  10   7        2.36        2.10      0.33 o 
   1  10   7        0.01        0.25      0.29 o 
   2  10   7        0.10        0.06      0.20 o 
   3  10   7        0.95        1.15      0.29 o 
   4  10   7        0.23        0.41      0.21 o 
   5  10   7        0.56        0.82      0.16 o 
  -7  11   7        0.10        0.21      0.19 o 
  -6  11   7        1.63        1.37      0.23 o 
  -5  11   7        0.04       -0.12      0.33 o 
  -2  11   7        0.25        0.29      0.29 o 
  -1  11   7        0.28        0.19      0.23 o 
   0  11   7        0.33        0.38      0.20 o 
   1  11   7        1.08        0.84      0.25 o 
   2  11   7        1.68        1.97      0.25 o 
   3  11   7        0.02        0.12      0.21 o 
  -5  12   7        0.37        0.37      0.25 o 
  -4  12   7        0.14        0.00      0.25 o 
  -3  12   7        0.03       -0.12      0.29 o 
  -1  12   7        0.39       -0.25      0.25 o 
   0  12   7        0.40        0.29      0.21 o 
 -14   0   8        0.25        0.62      0.21 o 
 -12   0   8        0.23        0.41      0.33 o 
 -11   0   8        7.45        6.99      0.37 o 
 -10   0   8        1.98        1.98      0.32 o 
  -9   0   8        0.00       -0.27      0.32 o 
  -8   0   8        3.64        5.35      0.41 o 
  -7   0   8        3.04        1.95      0.26 o 
  -6   0   8       13.56       16.07      0.51 o 
  -5   0   8       12.67       13.32      0.35 o 
  -4   0   8       17.00       15.52      0.40 o 
  -3   0   8       15.20       12.35      0.26 o 
  -2   0   8       16.79       17.82      0.49 o 
  -1   0   8       29.65       27.26      0.40 o 
   0   0   8        0.00       -0.04      0.37 o 
   1   0   8        0.03       -0.41      0.62 o 
   2   0   8       14.45       10.42      0.57 o 
   3   0   8       66.17       54.59      0.49 o 
   4   0   8       12.06       11.50      0.29 o 
   5   0   8        1.70        0.51      0.20 o 
   6   0   8        0.26        0.47      0.19 o 
   7   0   8        0.29        0.30      0.16 o 
 -14   1   8        0.94        1.26      0.15 o 
 -13   1   8        0.16        0.25      0.20 o 
 -12   1   8        1.17        1.34      0.35 o 
 -11   1   8        0.76        1.34      0.18 o 
 -10   1   8       12.80       14.24      0.43 o 
  -9   1   8        1.73        1.16      0.24 o 
  -8   1   8       16.45       18.11      0.53 o 
  -7   1   8        0.63        1.09      0.18 o 
  -6   1   8        0.28        0.08      0.21 o 
  -5   1   8       20.36       19.03      0.25 o 
  -4   1   8       16.26       17.17      0.26 o 
  -3   1   8        9.09        7.23      0.21 o 
  -2   1   8        2.16        2.39      0.19 o 
  -1   1   8       11.24        8.78      0.22 o 
   0   1   8        0.33       -0.02      0.17 o 
   1   1   8        0.42        0.11      0.19 o 
   2   1   8        2.26        1.81      0.16 o 
   3   1   8       17.51       15.31      0.31 o 
   4   1   8        1.67        1.80      0.16 o 
   5   1   8        0.00        0.01      0.14 o 
   6   1   8        0.46        0.60      0.13 o 
   7   1   8        1.25        1.93      0.15 o 
 -14   2   8        0.24        0.45      0.21 o 
 -13   2   8        1.72        2.29      0.17 o 
 -12   2   8        0.09        0.07      0.17 o 
 -11   2   8        0.33        0.58      0.19 o 
 -10   2   8        0.01        0.11      0.27 o 
  -9   2   8        0.04        0.01      0.22 o 
  -8   2   8        0.00        0.11      0.22 o 
  -7   2   8        4.57        4.86      0.33 o 
  -6   2   8        4.40        6.60      0.23 o 
  -5   2   8       13.54       12.14      0.23 o 
  -4   2   8        7.41        7.22      0.21 o 
  -3   2   8       23.82       22.25      0.32 o 
  -2   2   8        1.56        1.68      0.18 o 
  -1   2   8        1.56        1.66      0.19 o 
   0   2   8        4.84        4.43      0.19 o 
   1   2   8       11.95       12.63      0.26 o 
   2   2   8        1.19        1.31      0.17 o 
   3   2   8        0.44        0.44      0.18 o 
   4   2   8        0.00        0.16      0.15 o 
   5   2   8        0.00        0.05      0.14 o 
   6   2   8        0.00        0.00      0.14 o 
   7   2   8        0.01        0.33      0.21 o 
 -14   3   8        0.16        0.21      0.16 o 
 -13   3   8        0.06        0.41      0.13 o 
 -12   3   8        1.93        1.48      0.16 o 
 -11   3   8        0.07        0.04      0.17 o 
 -10   3   8        1.24        1.06      0.22 o 
  -9   3   8        4.27        3.35      0.33 o 
  -8   3   8        0.74        0.79      0.29 o 
  -7   3   8        0.14        0.22      0.23 o 
  -6   3   8        0.99        0.50      0.23 o 
  -5   3   8       13.20       13.61      0.24 o 
  -4   3   8       10.54       10.64      0.19 o 
  -3   3   8       15.11       14.76      0.24 o 
  -2   3   8        8.28        9.12      0.20 o 
  -1   3   8       40.82       41.03      0.34 o 
   0   3   8       23.10       22.11      0.32 o 
   1   3   8        4.32        4.28      0.21 o 
   2   3   8        9.11        9.23      0.37 o 
   3   3   8        0.01        0.11      0.19 o 
   4   3   8        0.22        0.19      0.17 o 
   5   3   8        0.12        0.04      0.29 o 
   6   3   8        0.65        0.35      0.16 o 
   7   3   8        2.25        3.70      0.25 o 
 -13   4   8        3.70        5.30      0.27 o 
 -12   4   8        3.18        3.08      0.23 o 
 -11   4   8        0.26        0.54      0.37 o 
 -10   4   8        0.08        0.16      0.33 o 
  -8   4   8        0.23        0.00      0.29 o 
  -7   4   8        0.32        0.53      0.23 o 
  -6   4   8        0.51        0.27      0.25 o 
  -5   4   8        0.11        0.36      0.21 o 
  -4   4   8       11.13       12.87      0.30 o 
  -3   4   8       21.41       21.25      0.41 o 
  -2   4   8       59.08       53.91      0.53 o 
  -1   4   8       20.45       20.53      0.28 o 
   0   4   8       41.95       40.13      0.36 o 
   1   4   8       11.07        9.53      0.24 o 
   2   4   8        4.52        3.49      0.23 o 
   3   4   8        9.49        9.19      0.26 o 
   4   4   8        3.75        3.30      0.22 o 
   5   4   8        0.06       -0.10      0.19 o 
   6   4   8        0.00       -0.08      0.25 o 
   7   4   8        0.17        0.00      0.21 o 
 -13   5   8        0.00        0.50      0.21 o 
 -12   5   8        0.07        0.21      0.17 o 
 -11   5   8        0.04        0.62      0.29 o 
 -10   5   8        1.34        1.15      0.33 o 
  -8   5   8        0.54        0.45      0.47 o 
  -7   5   8        2.15        1.62      0.23 o 
  -6   5   8        0.14        0.26      0.23 o 
  -5   5   8        3.61        4.66      0.34 o 
  -4   5   8        3.43        4.44      0.29 o 
  -3   5   8        5.04        4.71      0.32 o 
  -2   5   8       35.04       34.70      0.62 o 
  -1   5   8        8.67        7.27      0.25 o 
   0   5   8       22.34       21.01      0.41 o 
   1   5   8        0.00        0.00      0.22 o 
   2   5   8        0.01        0.04      0.22 o 
   3   5   8        0.00       -0.12      0.22 o 
   4   5   8        3.19        3.27      0.23 o 
   5   5   8        1.23        1.69      0.29 o 
   6   5   8        0.15        0.16      0.25 o 
   7   5   8        0.01       -0.12      0.21 o 
 -12   6   8        0.22        0.58      0.15 o 
 -11   6   8        0.13       -0.04      0.25 o 
 -10   6   8        1.06        1.00      0.49 o 
  -7   6   8        0.03        0.11      0.25 o 
  -6   6   8        0.00       -0.10      0.25 o 
  -5   6   8        0.88        0.37      0.28 o 
  -4   6   8        0.33        0.14      0.20 o 
  -3   6   8       22.90       26.09      0.56 o 
  -2   6   8       11.43       13.26      0.34 o 
  -1   6   8        3.06        2.73      0.29 o 
   0   6   8       21.11       22.89      0.41 o 
   1   6   8        8.00        6.89      0.30 o 
   2   6   8        0.68        0.66      0.23 o 
   3   6   8        1.48        1.48      0.33 o 
   4   6   8        0.11        0.37      0.29 o 
   5   6   8        0.81        1.56      0.25 o 
   6   6   8        0.31        0.29      0.21 o 
 -12   7   8        1.24        1.52      0.16 o 
 -11   7   8        0.06        0.18      0.16 o 
 -10   7   8        0.63        0.86      0.41 o 
  -9   7   8        0.26        0.16      0.29 o 
  -8   7   8        0.42        0.20      0.35 o 
  -7   7   8        4.41        3.54      0.24 o 
  -6   7   8        2.23        2.58      0.22 o 
  -5   7   8       10.96        9.80      0.26 o 
  -4   7   8        4.50        4.92      0.24 o 
  -3   7   8       13.55       13.40      0.34 o 
  -2   7   8        3.90        4.37      0.29 o 
  -1   7   8        7.78        8.75      0.29 o 
   0   7   8        6.21        6.63      0.30 o 
   1   7   8        0.01        0.22      0.23 o 
   2   7   8        6.48        7.02      0.25 o 
   3   7   8        0.00        0.08      0.29 o 
   4   7   8        0.45        0.90      0.25 o 
   5   7   8        0.20        0.39      0.15 o 
   6   7   8        1.19        2.14      0.16 o 
 -11   8   8        1.83        2.51      0.21 o 
 -10   8   8        0.75        0.53      0.25 o 
  -9   8   8        0.51        0.53      0.41 o 
  -8   8   8        0.03       -0.08      0.25 o 
  -7   8   8        0.00       -0.02      0.25 o 
  -6   8   8        0.25        0.22      0.20 o 
  -5   8   8        2.08        2.32      0.47 o 
  -4   8   8        2.51        1.71      0.21 o 
  -3   8   8        0.51        0.86      0.20 o 
  -2   8   8        0.60        0.40      0.22 o 
  -1   8   8        9.42       10.83      0.32 o 
   0   8   8        3.33        3.40      0.28 o 
   1   8   8        0.44        0.68      0.23 o 
   2   8   8        0.07        0.24      0.19 o 
   3   8   8        0.17        0.33      0.25 o 
   4   8   8        1.16        1.00      0.16 o 
   5   8   8        0.00        0.04      0.12 o 
  -9   9   8        0.65        0.70      0.21 o 
  -8   9   8        0.54        0.16      0.25 o 
  -7   9   8        0.70        0.57      0.17 o 
  -6   9   8        0.03       -0.12      0.20 o 
  -5   9   8        2.05        2.15      0.21 o 
  -4   9   8        0.45        0.14      0.21 o 
  -3   9   8        0.33        0.24      0.17 o 
  -2   9   8        0.24        0.22      0.24 o 
  -1   9   8        6.72        8.82      0.22 o 
   0   9   8       11.09       12.63      0.30 o 
   1   9   8        6.31        7.22      0.25 o 
   2   9   8        2.62        2.76      0.29 o 
   3   9   8        0.17       -0.16      0.25 o 
   4   9   8        0.79        0.90      0.16 o 
  -7  10   8        1.15        0.92      0.14 o 
  -6  10   8        0.34        0.45      0.29 o 
  -5  10   8        0.03        0.04      0.33 o 
  -4  10   8        0.01        0.12      0.21 o 
  -3  10   8        0.12       -0.08      0.17 o 
  -2  10   8        0.13        0.26      0.17 o 
  -1  10   8        3.53        3.32      0.16 o 
   0  10   8        0.77        0.88      0.14 o 
   1  10   8        0.42        0.64      0.13 o 
   2  10   8        1.06        1.27      0.21 o 
  -5  11   8        0.02       -0.04      0.25 o 
  -4  11   8        0.01       -0.08      0.25 o 
  -3  11   8        0.60        0.41      0.29 o 
  -2  11   8        0.01       -0.21      0.25 o 
  -1  11   8        0.23        0.16      0.25 o 
 -13   1   9        0.39        0.34      0.13 o 
 -12   1   9        0.43        0.39      0.17 o 
 -11   1   9        1.74        1.80      0.20 o 
 -10   1   9        2.61        3.38      0.23 o 
  -9   1   9        0.55        0.33      0.23 o 
  -8   1   9        0.77        0.48      0.21 o 
  -7   1   9        1.78        1.09      0.16 o 
  -6   1   9        1.51        1.51      0.17 o 
  -5   1   9        1.72        1.22      0.22 o 
  -4   1   9        9.01        9.66      0.25 o 
  -3   1   9       22.07       24.12      0.26 o 
  -2   1   9        8.69        8.03      0.18 o 
  -1   1   9        3.51        3.26      0.19 o 
   0   1   9        0.53        0.40      0.16 o 
   1   1   9        1.78        2.25      0.18 o 
   2   1   9        0.03        0.01      0.22 o 
   3   1   9        1.68        1.36      0.23 o 
   4   1   9        3.16        3.97      0.20 o 
   5   1   9        0.05       -0.10      0.16 o 
   6   1   9        1.85        2.32      0.33 o 
 -13   2   9        0.09        0.16      0.21 o 
 -12   2   9        1.74        1.43      0.27 o 
 -11   2   9        0.07        0.07      0.15 o 
 -10   2   9        2.35        2.33      0.19 o 
  -9   2   9        0.15        0.16      0.33 o 
  -8   2   9        0.98        0.62      0.30 o 
  -7   2   9        2.35        2.25      0.23 o 
  -6   2   9        8.28        9.25      0.38 o 
  -5   2   9        0.02        0.64      0.35 o 
  -4   2   9       26.57       23.86      0.27 o 
  -3   2   9       23.86       24.98      0.45 o 
  -2   2   9       11.03        9.00      0.22 o 
  -1   2   9        3.15        3.62      0.19 o 
   0   2   9        1.05        1.02      0.20 o 
   1   2   9       41.60       37.66      0.35 o 
   2   2   9        0.44        0.65      0.18 o 
   3   2   9        4.14        3.36      0.23 o 
   4   2   9        0.14        0.13      0.19 o 
   5   2   9        0.03       -0.03      0.16 o 
   6   2   9        0.29        0.37      0.21 o 
 -13   3   9        1.04        1.15      0.16 o 
 -12   3   9        0.04        0.07      0.16 o 
 -11   3   9        0.05       -0.06      0.17 o 
 -10   3   9        0.08        0.33      0.29 o 
  -9   3   9        0.30        0.00      0.33 o 
  -8   3   9        1.93        1.40      0.23 o 
  -7   3   9        2.65        2.62      0.33 o 
  -6   3   9        0.01       -0.02      0.23 o 
  -5   3   9        2.11        2.20      0.26 o 
  -4   3   9        1.65        1.95      0.26 o 
  -3   3   9       10.99       11.63      0.35 o 
  -2   3   9        0.91        1.11      0.20 o 
  -1   3   9        4.25        4.51      0.22 o 
   0   3   9       15.88       16.01      0.36 o 
   1   3   9        0.23        0.50      0.19 o 
   2   3   9       13.30       16.40      0.43 o 
   3   3   9        0.02        0.12      0.21 o 
   4   3   9        0.00        0.15      0.19 o 
   5   3   9        0.02        0.12      0.25 o 
   6   3   9        0.26        0.37      0.16 o 
 -12   4   9        0.76        0.60      0.15 o 
 -11   4   9        0.02        0.00      0.17 o 
 -10   4   9        0.88        0.33      0.45 o 
  -9   4   9        0.76        0.58      0.29 o 
  -8   4   9        0.06        0.02      0.20 o 
  -7   4   9        0.75        0.50      0.27 o 
  -6   4   9        0.30        0.75      0.23 o 
  -5   4   9       17.61       18.06      0.36 o 
  -4   4   9        3.14        1.78      0.22 o 
  -3   4   9        3.08        5.14      0.34 o 
  -2   4   9        1.29        1.13      0.20 o 
  -1   4   9        0.20        0.57      0.16 o 
   0   4   9        1.87        1.77      0.21 o 
   1   4   9        2.01        1.63      0.16 o 
   2   4   9        1.27        0.83      0.17 o 
   3   4   9        0.28        0.20      0.19 o 
   4   4   9        1.77        2.58      0.21 o 
   5   4   9        0.05        0.37      0.21 o 
   6   4   9        0.04        0.08      0.16 o 
 -12   5   9        0.16        0.41      0.12 o 
 -10   5   9        0.06       -0.08      0.25 o 
  -8   5   9        1.91        1.59      0.27 o 
  -7   5   9        2.55        3.03      0.60 o 
  -6   5   9       21.45       21.70      1.48 o 
  -5   5   9        0.13        0.28      0.26 o 
  -4   5   9        1.22        0.39      0.20 o 
  -3   5   9        0.49        0.74      0.21 o 
  -2   5   9       12.34       11.61      0.43 o 
  -1   5   9        0.00       -0.16      0.25 o 
   0   5   9        1.23        1.13      0.20 o 
   1   5   9        0.02       -0.04      0.17 o 
   2   5   9        0.30        0.12      0.16 o 
   3   5   9        0.33        0.28      0.16 o 
   4   5   9        0.16        0.62      0.25 o 
   5   5   9        0.35        0.78      0.21 o 
 -11   6   9        0.10        0.00      0.15 o 
 -10   6   9        0.00        0.04      0.25 o 
  -9   6   9        0.06        0.08      0.25 o 
  -8   6   9        0.06        0.21      0.29 o 
  -7   6   9        0.25        0.28      0.22 o 
  -6   6   9        0.00        0.45      0.37 o 
  -5   6   9        3.39        3.52      0.28 o 
  -4   6   9       15.07       14.26      0.49 o 
  -3   6   9        2.41        2.60      0.23 o 
  -2   6   9        0.66        0.42      0.20 o 
  -1   6   9        1.33        1.60      0.25 o 
   0   6   9        1.02        1.46      0.27 o 
   1   6   9        0.44        0.10      0.16 o 
   2   6   9        0.01        0.08      0.17 o 
   3   6   9        0.05       -0.16      0.16 o 
   4   6   9        0.17        0.29      0.21 o 
 -10   7   9        0.51        0.29      0.13 o 
  -9   7   9        0.24        0.33      0.25 o 
  -8   7   9        0.01       -0.12      0.25 o 
  -7   7   9        0.00        0.08      0.21 o 
  -6   7   9        0.00       -0.13      0.22 o 
  -5   7   9        1.41        0.81      0.27 o 
  -4   7   9        0.74        0.76      0.20 o 
  -3   7   9        0.40        0.32      0.20 o 
  -2   7   9        7.13        7.57      0.23 o 
  -1   7   9        6.13        6.97      0.25 o 
   0   7   9        4.01        4.72      0.25 o 
   1   7   9        0.08        0.02      0.20 o 
   2   7   9        0.00       -0.16      0.21 o 
   3   7   9        1.71        1.90      0.15 o 
  -8   8   9        0.00        0.04      0.21 o 
  -7   8   9        1.11        1.23      0.19 o 
  -6   8   9        0.02        0.33      0.25 o 
  -5   8   9        0.13        0.06      0.20 o 
  -4   8   9        0.60        0.20      0.23 o 
  -3   8   9        5.13        4.47      0.20 o 
  -2   8   9        3.89        6.12      0.20 o 
  -1   8   9        7.61        7.63      0.20 o 
   0   8   9        0.13        0.18      0.16 o 
   1   8   9        0.43        0.51      0.14 o 
   2   8   9        0.93        1.15      0.15 o 
  -7   9   9        0.44       -0.04      0.16 o 
  -6   9   9        0.45        0.30      0.16 o 
  -5   9   9        0.00        0.06      0.17 o 
  -4   9   9        0.10       -0.01      0.17 o 
  -3   9   9        0.22        0.28      0.20 o 
  -2   9   9        2.39        2.54      0.16 o 
  -1   9   9        1.59        1.94      0.15 o 
   0   9   9        3.02        3.17      0.13 o 
   1   9   9        0.91        0.94      0.16 o 
  -4  10   9        0.11        0.37      0.21 o 
  -3  10   9        0.56        0.99      0.21 o 
  -2  10   9        1.29        0.99      0.21 o 
 -11   0  10        2.11        2.51      0.21 o 
  -9   0  10        2.02        2.39      0.29 o 
  -8   0  10        0.15        0.58      0.29 o 
  -7   0  10        8.90        8.71      0.25 o 
  -6   0  10        3.14        2.61      0.25 o 
  -5   0  10        4.09        4.84      0.24 o 
  -4   0  10       10.78        9.70      0.27 o 
  -3   0  10        0.09        0.13      0.22 o 
  -2   0  10        1.33        1.14      0.22 o 
  -1   0  10        2.88        2.72      0.22 o 
   0   0  10        9.79        7.90      0.26 o 
   1   0  10        0.67        0.62      0.29 o 
   2   0  10        0.47        0.12      0.25 o 
   3   0  10        0.52        0.33      0.25 o 
   4   0  10        0.06       -0.04      0.21 o 
 -11   1  10        0.15        0.00      0.21 o 
 -10   1  10        0.01        0.04      0.25 o 
  -9   1  10        0.58        1.02      0.19 o 
  -8   1  10        2.04        3.00      0.29 o 
  -7   1  10        0.66        0.86      0.22 o 
  -6   1  10        4.53        3.77      0.25 o 
  -5   1  10        3.86        4.55      0.22 o 
  -4   1  10        4.97        5.40      0.25 o 
  -3   1  10        3.52        3.73      0.15 o 
  -2   1  10        0.66        0.63      0.14 o 
  -1   1  10        2.97        2.65      0.16 o 
   0   1  10        1.09        1.02      0.18 o 
   1   1  10        0.80        0.90      0.20 o 
   2   1  10        0.69        0.44      0.19 o 
   3   1  10        0.01        0.00      0.25 o 
   4   1  10        0.09       -0.08      0.14 o 
 -11   2  10        0.13       -0.04      0.21 o 
 -10   2  10        0.60        1.07      0.25 o 
  -9   2  10        0.02        0.12      0.29 o 
  -8   2  10        0.00       -0.12      0.19 o 
  -7   2  10        0.00       -0.19      0.20 o 
  -6   2  10        4.09        3.35      0.25 o 
  -5   2  10        0.45        0.32      0.23 o 
  -4   2  10        5.43        5.76      0.26 o 
  -3   2  10        2.18        2.22      0.19 o 
  -2   2  10        2.44        2.65      0.17 o 
  -1   2  10        0.56        0.19      0.15 o 
   0   2  10        0.00        0.02      0.14 o 
   1   2  10        1.31        0.96      0.14 o 
   2   2  10        0.14        0.39      0.17 o 
   3   2  10        0.22        0.41      0.16 o 
   4   2  10        0.07       -0.12      0.12 o 
 -11   3  10        0.21        0.16      0.21 o 
 -10   3  10        0.01       -0.16      0.16 o 
  -9   3  10        0.24        0.00      0.25 o 
  -8   3  10        2.34        2.09      0.19 o 
  -7   3  10        2.68        3.35      0.23 o 
  -6   3  10        2.92        2.52      0.25 o 
  -5   3  10        5.59        5.72      0.26 o 
  -4   3  10        5.01        4.31      0.26 o 
  -3   3  10        4.76        4.61      0.26 o 
  -2   3  10        0.11        0.32      0.14 o 
  -1   3  10        0.04        0.20      0.14 o 
   0   3  10        0.02        0.08      0.14 o 
   1   3  10        0.92        0.85      0.13 o 
   2   3  10        0.53        0.51      0.13 o 
   3   3  10        0.12        0.37      0.21 o 
   4   3  10        0.11        0.16      0.16 o 
 -11   4  10        0.10       -0.08      0.16 o 
 -10   4  10        0.03       -0.08      0.15 o 
  -9   4  10        0.73        0.70      0.25 o 
  -8   4  10        0.71        0.82      0.19 o 
  -7   4  10        1.10        1.28      0.20 o 
  -6   4  10        1.72        1.47      0.22 o 
  -5   4  10        4.94        4.28      0.35 o 
  -4   4  10        0.40        0.04      0.23 o 
  -3   4  10        0.91        1.39      0.29 o 
  -2   4  10        1.63        1.01      0.25 o 
  -1   4  10        3.44        2.77      0.17 o 
   0   4  10        0.21        0.23      0.19 o 
   1   4  10        0.00        0.00      0.17 o 
   2   4  10        0.53        0.49      0.15 o 
   3   4  10        0.03       -0.04      0.16 o 
 -10   5  10        0.01       -0.16      0.16 o 
  -9   5  10        0.01        0.21      0.25 o 
  -8   5  10        0.57        0.70      0.25 o 
  -7   5  10        0.24        0.23      0.20 o 
  -6   5  10        1.44        1.17      0.22 o 
  -5   5  10        2.00        2.50      0.23 o 
  -4   5  10        0.03        0.17      0.27 o 
  -3   5  10        1.58        1.78      0.25 o 
  -2   5  10        0.18        0.35      0.22 o 
  -1   5  10        0.20        0.10      0.20 o 
   0   5  10        2.27        2.91      0.20 o 
   1   5  10        0.10        0.01      0.16 o 
   2   5  10        0.43        0.67      0.13 o 
  -9   6  10        0.13       -0.02      0.15 o 
  -8   6  10        0.74        0.99      0.25 o 
  -7   6  10        0.04        0.12      0.17 o 
  -6   6  10        2.20        2.17      0.19 o 
  -5   6  10        0.47        0.43      0.20 o 
  -4   6  10        0.00        0.12      0.22 o 
  -3   6  10        4.06        4.41      0.27 o 
  -2   6  10        0.01        0.04      0.22 o 
  -1   6  10        1.04        1.50      0.23 o 
   0   6  10        0.01       -0.10      0.17 o 
   2   6  10        0.16        0.29      0.16 o 
  -8   7  10        1.31        1.00      0.29 o 
  -7   7  10        1.39        1.07      0.21 o 
  -6   7  10        0.06        0.14      0.16 o 
  -5   7  10        0.15        0.23      0.19 o 
  -4   7  10        0.08        0.41      0.29 o 
  -3   7  10        1.83        1.94      0.19 o 
  -2   7  10        0.02        0.26      0.19 o 
  -1   7  10        0.92        1.23      0.27 o 
   0   7  10        0.02       -0.04      0.21 o 
   1   7  10        0.88        1.19      0.16 o 
  -5   8  10        0.19        0.17      0.13 o 
  -4   8  10        3.39        4.02      0.16 o 
  -3   8  10        0.86        1.15      0.16 o 
  -2   8  10        2.32        2.70      0.16 o 
  -8   1  11        0.60        0.45      0.16 o 
  -7   1  11        4.48        4.98      0.25 o 
  -6   1  11        6.59        7.81      0.25 o 
  -5   1  11        5.25        5.21      0.21 o 
  -4   1  11        1.95        2.30      0.33 o 
  -1   1  11        0.30        0.29      0.21 o 
   0   1  11        0.27        0.33      0.21 o 
   1   1  11        0.14        0.29      0.16 o 
  -8   2  11        0.66        0.49      0.21 o 
  -7   2  11        0.29        0.45      0.21 o 
  -6   2  11        0.53        0.55      0.16 o 
  -5   2  11        0.03       -0.14      0.17 o 
  -4   2  11        0.00       -0.08      0.29 o 
  -3   2  11        0.39        0.15      0.19 o 
  -2   2  11        2.38        1.93      0.29 o 
  -1   2  11        0.09        0.49      0.21 o 
   0   2  11        0.85        0.90      0.16 o 
  -8   3  11        1.52        1.44      0.21 o 
  -7   3  11        0.34        0.29      0.21 o 
  -6   3  11        0.39        0.22      0.16 o 
  -5   3  11        0.64        0.22      0.17 o 
  -4   3  11        1.07        1.23      0.19 o 
  -3   3  11        0.05        0.08      0.21 o 
  -2   3  11        2.61        2.26      0.17 o 
  -1   3  11        0.65        0.81      0.14 o 
  -8   4  11        0.28        0.21      0.16 o 
  -7   4  11        0.02        0.08      0.21 o 
  -6   4  11        0.03        0.14      0.15 o 
  -5   4  11        0.08       -0.16      0.16 o 
  -4   4  11        0.10        0.10      0.17 o 
  -3   4  11        2.00        2.10      0.17 o 
  -2   4  11        0.04        0.07      0.14 o 
  -1   4  11        1.64        1.20      0.13 o 
  -7   5  11        0.56        0.33      0.16 o 
  -6   5  11        0.64        0.71      0.13 o 
  -5   5  11        0.38        0.39      0.15 o 
  -4   5  11        0.27        0.59      0.19 o 
  -3   5  11        0.74        0.82      0.25 o 
  -2   5  11        0.00        0.29      0.16 o 
                                                 
